# Supplementary material for: Transient Response of Basal Ganglia Network in Healthy and Low-Dopamine State
Source: eNeuro. 2022 Mar 17;9(2):ENEURO.0376-21.2022. doi: 10.1523/ENEURO.0376-21.2022 (PMC8938981; doi:10.1523/ENEURO.0376-21.2022)
Supplement: Extended Data 1 — Basal ganglia transient response. Download Extended Data 1, ZIP file. [file enu-eN-NWR-0376-21-s03.zip]

Archive with 191 entries (171 files):
- Basal-Ganglia-Transient-Response-main/
- Basal-Ganglia-Transient-Response-main/BGcore/
- Basal-Ganglia-Transient-Response-main/BGcore/Model/
- Basal-Ganglia-Transient-Response-main/BGcore/Model/BGnetwork3rdJune_transient_SI.py
- Basal-Ganglia-Transient-Response-main/BGcore/Model/BGnetwork3rdJune_transient_SI_SNrLIF.py
- Basal-Ganglia-Transient-Response-main/BGcore/Model/BGnetwork3rdJune_transient_SI_Schwab.py
- Basal-Ganglia-Transient-Response-main/BGcore/Model/BGnodes3rdJune_transient_SI.py
- Basal-Ganglia-Transient-Response-main/BGcore/Model/BGnodes3rdJune_transient_SI_SNrLIF.py
- Basal-Ganglia-Transient-Response-main/BGcore/Model/BGnodes3rdJune_transient_SI_Schwab.py
- Basal-Ganglia-Transient-Response-main/BGcore/Model/__init__.py
- Basal-Ganglia-Transient-Response-main/BGcore/Model/__pycache__/
- Basal-Ganglia-Transient-Response-main/BGcore/Model/__pycache__/BGnetwork.cpython-36.pyc
- Basal-Ganglia-Transient-Response-main/BGcore/Model/__pycache__/BGnetwork.cpython-37.pyc
- Basal-Ganglia-Transient-Response-main/BGcore/Model/__pycache__/BGnetwork10thJune_transient.cpython-37.pyc
- Basal-Ganglia-Transient-Response-main/BGcore/Model/__pycache__/BGnetwork10thMar.cpython-37.pyc
- Basal-Ganglia-Transient-Response-main/BGcore/Model/__pycache__/BGnetwork10thMar_transient.cpython-37.pyc
- Basal-Ganglia-Transient-Response-main/BGcore/Model/__pycache__/BGnetwork25thMay_transient.cpython-37.pyc
- Basal-Ganglia-Transient-Response-main/BGcore/Model/__pycache__/BGnetwork3rdJune_transient.cpython-37.pyc
- Basal-Ganglia-Transient-Response-main/BGcore/Model/__pycache__/BGnetwork3rdJune_transient_SI.cpython-36.pyc
- Basal-Ganglia-Transient-Response-main/BGcore/Model/__pycache__/BGnetwork3rdJune_transient_SI.cpython-37.pyc
- Basal-Ganglia-Transient-Response-main/BGcore/Model/__pycache__/BGnetwork3rdJune_transient_SI_SNrLIF.cpython-36.pyc
- Basal-Ganglia-Transient-Response-main/BGcore/Model/__pycache__/BGnetwork3rdJune_transient_SI_Schwab.cpython-36.pyc
- Basal-Ganglia-Transient-Response-main/BGcore/Model/__pycache__/BGnetwork3rdJune_transient_TATIReduced.cpython-37.pyc
- Basal-Ganglia-Transient-Response-main/BGcore/Model/__pycache__/BGnetwork3rdJune_transient_TATIReduced_Bip.cpython-37.pyc
- Basal-Ganglia-Transient-Response-main/BGcore/Model/__pycache__/BGnetwork3rdJune_transient_TATIReduced_Trip.cpython-37.pyc
- Basal-Ganglia-Transient-Response-main/BGcore/Model/__pycache__/BGnodes.cpython-36.pyc
- Basal-Ganglia-Transient-Response-main/BGcore/Model/__pycache__/BGnodes.cpython-37.pyc
- Basal-Ganglia-Transient-Response-main/BGcore/Model/__pycache__/BGnodes10thMar.cpython-37.pyc
- Basal-Ganglia-Transient-Response-main/BGcore/Model/__pycache__/BGnodes10thMar_transient.cpython-37.pyc
- Basal-Ganglia-Transient-Response-main/BGcore/Model/__pycache__/BGnodes25thMay_transient.cpython-37.pyc
- Basal-Ganglia-Transient-Response-main/BGcore/Model/__pycache__/BGnodes3rdJune_transient.cpython-37.pyc
- Basal-Ganglia-Transient-Response-main/BGcore/Model/__pycache__/BGnodes3rdJune_transient_SI.cpython-36.pyc
- Basal-Ganglia-Transient-Response-main/BGcore/Model/__pycache__/BGnodes3rdJune_transient_SI.cpython-37.pyc
- Basal-Ganglia-Transient-Response-main/BGcore/Model/__pycache__/BGnodes3rdJune_transient_SI_SNrLIF.cpython-36.pyc
- Basal-Ganglia-Transient-Response-main/BGcore/Model/__pycache__/BGnodes3rdJune_transient_SI_Schwab.cpython-36.pyc
- Basal-Ganglia-Transient-Response-main/BGcore/Model/__pycache__/TCSRaster.cpython-37.pyc
- Basal-Ganglia-Transient-Response-main/BGcore/Model/__pycache__/__init__.cpython-36.pyc
- Basal-Ganglia-Transient-Response-main/BGcore/Model/__pycache__/__init__.cpython-37.pyc
- Basal-Ganglia-Transient-Response-main/BGcore/Model/cparam.dat
- Basal-Ganglia-Transient-Response-main/BGcore/Model/params.p
- Basal-Ganglia-Transient-Response-main/BGcore/Model/tls.py
- Basal-Ganglia-Transient-Response-main/BGcore/Simulations/
- Basal-Ganglia-Transient-Response-main/BGcore/Simulations/BasalFiring/
- Basal-Ganglia-Transient-Response-main/BGcore/Simulations/BasalFiring/.DS_Store
- Basal-Ganglia-Transient-Response-main/BGcore/Simulations/BasalFiring/28thMayBackup/
- Basal-Ganglia-Transient-Response-main/BGcore/Simulations/BasalFiring/28thMayBackup/param_tcs_Transient25thMay.py
- Basal-Ganglia-Transient-Response-main/BGcore/Simulations/BasalFiring/28thMayBackup/param_val_Transient25thMay.py
- Basal-Ganglia-Transient-Response-main/BGcore/Simulations/BasalFiring/__init__.py
- Basal-Ganglia-Transient-Response-main/BGcore/Simulations/BasalFiring/__pycache__/
- Basal-Ganglia-Transient-Response-main/BGcore/Simulations/BasalFiring/__pycache__/__init__.cpython-36.pyc
- Basal-Ganglia-Transient-Response-main/BGcore/Simulations/BasalFiring/__pycache__/__init__.cpython-37.pyc
- Basal-Ganglia-Transient-Response-main/BGcore/Simulations/BasalFiring/__pycache__/param.cpython-36.pyc
- Basal-Ganglia-Transient-Response-main/BGcore/Simulations/BasalFiring/__pycache__/param_tcs.cpython-36.pyc
- Basal-Ganglia-Transient-Response-main/BGcore/Simulations/BasalFiring/__pycache__/param_tcsAll11thFeb20v3.cpython-36.pyc
- Basal-Ganglia-Transient-Response-main/BGcore/Simulations/BasalFiring/__pycache__/param_tcsAll11thFeb20v4.cpython-36.pyc
- Basal-Ganglia-Transient-Response-main/BGcore/Simulations/BasalFiring/__pycache__/param_tcsAll30Jan20.cpython-36.pyc
- Basal-Ganglia-Transient-Response-main/BGcore/Simulations/BasalFiring/__pycache__/param_tcsAll3rdFeb20.cpython-36.pyc
- Basal-Ganglia-Transient-Response-main/BGcore/Simulations/BasalFiring/__pycache__/param_tcsAll3rdFeb2020.cpython-36.pyc
- Basal-Ganglia-Transient-Response-main/BGcore/Simulations/BasalFiring/__pycache__/param_tcsAll6thFeb20.cpython-36.pyc
- Basal-Ganglia-Transient-Response-main/BGcore/Simulations/BasalFiring/__pycache__/param_tcsAll6thFeb20v2.cpython-36.pyc
- Basal-Ganglia-Transient-Response-main/BGcore/Simulations/BasalFiring/__pycache__/param_tcs_AS.cpython-36.pyc
- Basal-Ganglia-Transient-Response-main/BGcore/Simulations/BasalFiring/__pycache__/param_tcs_LID_Transient25thMay.cpython-37.pyc
- Basal-Ganglia-Transient-Response-main/BGcore/Simulations/BasalFiring/__pycache__/param_tcs_Transient11thNov.cpython-37.pyc
- Basal-Ganglia-Transient-Response-main/BGcore/Simulations/BasalFiring/__pycache__/param_tcs_Transient11thNov_SI.cpython-36.pyc
- Basal-Ganglia-Transient-Response-main/BGcore/Simulations/BasalFiring/__pycache__/param_tcs_Transient11thNov_SI.cpython-37.pyc
- Basal-Ganglia-Transient-Response-main/BGcore/Simulations/BasalFiring/__pycache__/param_tcs_Transient11thNov_SI_ExcitableD2.cpython-36.pyc
- Basal-Ganglia-Transient-Response-main/BGcore/Simulations/BasalFiring/__pycache__/param_tcs_Transient11thNov_SI_SNrLIF.cpython-36.pyc
- Basal-Ganglia-Transient-Response-main/BGcore/Simulations/BasalFiring/__pycache__/param_tcs_Transient11thNov_SI_synweightchange.cpython-36.pyc
- Basal-Ganglia-Transient-Response-main/BGcore/Simulations/BasalFiring/__pycache__/param_tcs_Transient11thNov_SI_synweightchange.cpython-37.pyc
- Basal-Ganglia-Transient-Response-main/BGcore/Simulations/BasalFiring/__pycache__/param_tcs_Transient11thNov_SI_varDOP.cpython-36.pyc
- Basal-Ganglia-Transient-Response-main/BGcore/Simulations/BasalFiring/__pycache__/param_tcs_Transient11thNov_STNDiscon.cpython-37.pyc
- Basal-Ganglia-Transient-Response-main/BGcore/Simulations/BasalFiring/__pycache__/param_tcs_Transient15thJune.cpython-37.pyc
- Basal-Ganglia-Transient-Response-main/BGcore/Simulations/BasalFiring/__pycache__/param_tcs_Transient1stJuly.cpython-37.pyc
- Basal-Ganglia-Transient-Response-main/BGcore/Simulations/BasalFiring/__pycache__/param_tcs_Transient1stJuly_MultFixedStimPoint.cpython-37.pyc
- Basal-Ganglia-Transient-Response-main/BGcore/Simulations/BasalFiring/__pycache__/param_tcs_Transient1stJuly_SI.cpython-37.pyc
- Basal-Ganglia-Transient-Response-main/BGcore/Simulations/BasalFiring/__pycache__/param_tcs_Transient1stJuly_synweightchange.cpython-37.pyc
- Basal-Ganglia-Transient-Response-main/BGcore/Simulations/BasalFiring/__pycache__/param_tcs_Transient24thJune.cpython-37.pyc
- Basal-Ganglia-Transient-Response-main/BGcore/Simulations/BasalFiring/__pycache__/param_tcs_Transient25thMay.cpython-37.pyc
- Basal-Ganglia-Transient-Response-main/BGcore/Simulations/BasalFiring/__pycache__/param_tcs_Transient26thJune.cpython-37.pyc
- Basal-Ganglia-Transient-Response-main/BGcore/Simulations/BasalFiring/__pycache__/param_tcs_Transient29thJune.cpython-37.pyc
- Basal-Ganglia-Transient-Response-main/BGcore/Simulations/BasalFiring/__pycache__/param_tcs_Transient2ndApril.cpython-37.pyc
- Basal-Ganglia-Transient-Response-main/BGcore/Simulations/BasalFiring/__pycache__/param_tcs_Transient30thJune.cpython-37.pyc
- Basal-Ganglia-Transient-Response-main/BGcore/Simulations/BasalFiring/__pycache__/param_tcs_Transient3rdJune.cpython-37.pyc
- Basal-Ganglia-Transient-Response-main/BGcore/Simulations/BasalFiring/__pycache__/param_tcs_Transient3rdJune_v2.cpython-37.pyc
- Basal-Ganglia-Transient-Response-main/BGcore/Simulations/BasalFiring/__pycache__/param_tcs_Transient9thDec_synweightchange.cpython-37.pyc
- Basal-Ganglia-Transient-Response-main/BGcore/Simulations/BasalFiring/__pycache__/param_tcs_Transient_STNADEX15thJune.cpython-37.pyc
- Basal-Ganglia-Transient-Response-main/BGcore/Simulations/BasalFiring/__pycache__/param_tcs_UT.cpython-36.pyc
- Basal-Ganglia-Transient-Response-main/BGcore/Simulations/BasalFiring/__pycache__/param_tcs_UT.cpython-37.pyc
- Basal-Ganglia-Transient-Response-main/BGcore/Simulations/BasalFiring/__pycache__/param_tcs_UT12thMar.cpython-37.pyc
- Basal-Ganglia-Transient-Response-main/BGcore/Simulations/BasalFiring/__pycache__/param_tcs_UT23rdMar.cpython-37.pyc
- Basal-Ganglia-Transient-Response-main/BGcore/Simulations/BasalFiring/__pycache__/param_tcs_UT23rdMar_transient.cpython-37.pyc
- Basal-Ganglia-Transient-Response-main/BGcore/Simulations/BasalFiring/__pycache__/param_tcsv2.cpython-36.pyc
- Basal-Ganglia-Transient-Response-main/BGcore/Simulations/BasalFiring/__pycache__/param_tcsv2ConstantConn.cpython-36.pyc
- Basal-Ganglia-Transient-Response-main/BGcore/Simulations/BasalFiring/__pycache__/param_tcsv3.cpython-36.pyc
- Basal-Ganglia-Transient-Response-main/BGcore/Simulations/BasalFiring/__pycache__/param_tcsv4.cpython-36.pyc
- Basal-Ganglia-Transient-Response-main/BGcore/Simulations/BasalFiring/__pycache__/param_tcsv5.cpython-36.pyc
- Basal-Ganglia-Transient-Response-main/BGcore/Simulations/BasalFiring/__pycache__/param_tcsv6.cpython-36.pyc
- Basal-Ganglia-Transient-Response-main/BGcore/Simulations/BasalFiring/__pycache__/param_tcsv8All.cpython-36.pyc
- Basal-Ganglia-Transient-Response-main/BGcore/Simulations/BasalFiring/__pycache__/param_transient.cpython-37.pyc
- Basal-Ganglia-Transient-Response-main/BGcore/Simulations/BasalFiring/__pycache__/param_val.cpython-36.pyc
- Basal-Ganglia-Transient-Response-main/BGcore/Simulations/BasalFiring/__pycache__/param_val.cpython-37.pyc
- Basal-Ganglia-Transient-Response-main/BGcore/Simulations/BasalFiring/__pycache__/param_val12thMar.cpython-37.pyc
- Basal-Ganglia-Transient-Response-main/BGcore/Simulations/BasalFiring/__pycache__/param_val23rdMar.cpython-37.pyc
- Basal-Ganglia-Transient-Response-main/BGcore/Simulations/BasalFiring/__pycache__/param_val23rdMar_transient.cpython-37.pyc
- Basal-Ganglia-Transient-Response-main/BGcore/Simulations/BasalFiring/__pycache__/param_val_LID_Transient25thMay.cpython-37.pyc
- Basal-Ganglia-Transient-Response-main/BGcore/Simulations/BasalFiring/__pycache__/param_val_Transient11thNov.cpython-37.pyc
- Basal-Ganglia-Transient-Response-main/BGcore/Simulations/BasalFiring/__pycache__/param_val_Transient11thNov_SI.cpython-36.pyc
- Basal-Ganglia-Transient-Response-main/BGcore/Simulations/BasalFiring/__pycache__/param_val_Transient11thNov_SI.cpython-37.pyc
- Basal-Ganglia-Transient-Response-main/BGcore/Simulations/BasalFiring/__pycache__/param_val_Transient11thNov_SI_SNrLIF.cpython-36.pyc
- Basal-Ganglia-Transient-Response-main/BGcore/Simulations/BasalFiring/__pycache__/param_val_Transient11thNov_SI__ExcitableD2.cpython-36.pyc
- Basal-Ganglia-Transient-Response-main/BGcore/Simulations/BasalFiring/__pycache__/param_val_Transient11thNov_SI_varDOP.cpython-36.pyc
- Basal-Ganglia-Transient-Response-main/BGcore/Simulations/BasalFiring/__pycache__/param_val_Transient15thJune.cpython-37.pyc
- Basal-Ganglia-Transient-Response-main/BGcore/Simulations/BasalFiring/__pycache__/param_val_Transient1stJuly.cpython-37.pyc
- Basal-Ganglia-Transient-Response-main/BGcore/Simulations/BasalFiring/__pycache__/param_val_Transient1stJuly_MultFixedStimPoint.cpython-37.pyc
- Basal-Ganglia-Transient-Response-main/BGcore/Simulations/BasalFiring/__pycache__/param_val_Transient1stJuly_SI.cpython-37.pyc
- Basal-Ganglia-Transient-Response-main/BGcore/Simulations/BasalFiring/__pycache__/param_val_Transient24thJune.cpython-37.pyc
- Basal-Ganglia-Transient-Response-main/BGcore/Simulations/BasalFiring/__pycache__/param_val_Transient25thMay.cpython-37.pyc
- Basal-Ganglia-Transient-Response-main/BGcore/Simulations/BasalFiring/__pycache__/param_val_Transient26thJune.cpython-37.pyc
- Basal-Ganglia-Transient-Response-main/BGcore/Simulations/BasalFiring/__pycache__/param_val_Transient29thJune.cpython-37.pyc
- Basal-Ganglia-Transient-Response-main/BGcore/Simulations/BasalFiring/__pycache__/param_val_Transient2ndApril.cpython-37.pyc
- Basal-Ganglia-Transient-Response-main/BGcore/Simulations/BasalFiring/__pycache__/param_val_Transient30thJune.cpython-37.pyc
- Basal-Ganglia-Transient-Response-main/BGcore/Simulations/BasalFiring/__pycache__/param_val_Transient3rdJune.cpython-37.pyc
- Basal-Ganglia-Transient-Response-main/BGcore/Simulations/BasalFiring/__pycache__/param_val_Transient3rdJune_v2.cpython-37.pyc
- Basal-Ganglia-Transient-Response-main/BGcore/Simulations/BasalFiring/__pycache__/paramtest.cpython-36.pyc
- Basal-Ganglia-Transient-Response-main/BGcore/Simulations/BasalFiring/__pycache__/paramtest7.cpython-36.pyc
- Basal-Ganglia-Transient-Response-main/BGcore/Simulations/BasalFiring/__pycache__/paramtest8.cpython-36.pyc
- Basal-Ganglia-Transient-Response-main/BGcore/Simulations/BasalFiring/__pycache__/paramtest8.cpython-37.pyc
- Basal-Ganglia-Transient-Response-main/BGcore/Simulations/BasalFiring/__pycache__/paramtest8noGPI.cpython-36.pyc
- Basal-Ganglia-Transient-Response-main/BGcore/Simulations/BasalFiring/core.py
- Basal-Ganglia-Transient-Response-main/BGcore/Simulations/BasalFiring/data/
- Basal-Ganglia-Transient-Response-main/BGcore/Simulations/BasalFiring/data/.DS_Store
- Basal-Ganglia-Transient-Response-main/BGcore/Simulations/BasalFiring/data/D1-15136-0.gdf
- Basal-Ganglia-Transient-Response-main/BGcore/Simulations/BasalFiring/data/D1-15144-0.gdf
- Basal-Ganglia-Transient-Response-main/BGcore/Simulations/BasalFiring/data/D2-15137-0.gdf
- Basal-Ganglia-Transient-Response-main/BGcore/Simulations/BasalFiring/data/D2-15145-0.gdf
- Basal-Ganglia-Transient-Response-main/BGcore/Simulations/BasalFiring/data/FSN-15142-0.gdf
- Basal-Ganglia-Transient-Response-main/BGcore/Simulations/BasalFiring/data/FSN-15150-0.gdf
- Basal-Ganglia-Transient-Response-main/BGcore/Simulations/BasalFiring/data/GPI-15139-0.gdf
- Basal-Ganglia-Transient-Response-main/BGcore/Simulations/BasalFiring/data/GPI-15147-0.gdf
- Basal-Ganglia-Transient-Response-main/BGcore/Simulations/BasalFiring/data/GPTA-15140-0.gdf
- Basal-Ganglia-Transient-Response-main/BGcore/Simulations/BasalFiring/data/GPTA-15148-0.gdf
- Basal-Ganglia-Transient-Response-main/BGcore/Simulations/BasalFiring/data/GPTI-15141-0.gdf
- Basal-Ganglia-Transient-Response-main/BGcore/Simulations/BasalFiring/data/GPTI-15149-0.gdf
- Basal-Ganglia-Transient-Response-main/BGcore/Simulations/BasalFiring/data/STN-15138-0.gdf
- Basal-Ganglia-Transient-Response-main/BGcore/Simulations/BasalFiring/data/STN-15146-0.gdf
- Basal-Ganglia-Transient-Response-main/BGcore/Simulations/BasalFiring/graphs/
- Basal-Ganglia-Transient-Response-main/BGcore/Simulations/BasalFiring/graphs/figure_1.png
- Basal-Ganglia-Transient-Response-main/BGcore/Simulations/BasalFiring/param_tcs_Transient11thNov_SI.py
- Basal-Ganglia-Transient-Response-main/BGcore/Simulations/BasalFiring/param_tcs_Transient11thNov_SI_ExcitableD2.py
- Basal-Ganglia-Transient-Response-main/BGcore/Simulations/BasalFiring/param_tcs_Transient11thNov_SI_SNrLIF.py
- Basal-Ganglia-Transient-Response-main/BGcore/Simulations/BasalFiring/param_tcs_Transient11thNov_SI_synweightchange.py
- Basal-Ganglia-Transient-Response-main/BGcore/Simulations/BasalFiring/param_tcs_Transient11thNov_SI_varDOP.py
- Basal-Ganglia-Transient-Response-main/BGcore/Simulations/BasalFiring/param_val_Transient11thNov_SI.py
- Basal-Ganglia-Transient-Response-main/BGcore/Simulations/BasalFiring/param_val_Transient11thNov_SI_SNrLIF.py
- Basal-Ganglia-Transient-Response-main/BGcore/Simulations/BasalFiring/param_val_Transient11thNov_SI__ExcitableD2.py
- Basal-Ganglia-Transient-Response-main/BGcore/Simulations/BasalFiring/param_val_Transient11thNov_SI_varDOP.py
- Basal-Ganglia-Transient-Response-main/BGcore/Simulations/Templates/
- Basal-Ganglia-Transient-Response-main/BGcore/Simulations/Templates/GenFigure3.py
- Basal-Ganglia-Transient-Response-main/BGcore/Simulations/Templates/GenFigure5_synwtchng4mPDBip.py
- Basal-Ganglia-Transient-Response-main/BGcore/Simulations/Templates/GenFigure5_synwtchng4mPDTrip.py
- Basal-Ganglia-Transient-Response-main/BGcore/Simulations/Templates/GenFigure5_synwtchng4mnorm.py
- Basal-Ganglia-Transient-Response-main/BGcore/Simulations/Templates/GenFigure6_restoration.py
- Basal-Ganglia-Transient-Response-main/BGcore/Simulations/Templates/result_16thApril.csv
- Basal-Ganglia-Transient-Response-main/BGcore/Simulations/Templates/template_15thFeb_dop840_poisson_SI_V7.py
- Basal-Ganglia-Transient-Response-main/BGcore/Simulations/Templates/template_15thFeb_dop840_poisson_SI_V7_restoration.py
- Basal-Ganglia-Transient-Response-main/BGcore/Simulations/Templates/template_15thFeb_dop840_poisson_SI_V7_synwtchng4mPDBip.py
- Basal-Ganglia-Transient-Response-main/BGcore/Simulations/Templates/template_15thFeb_dop840_poisson_SI_V7_synwtchng4mPDTrip.py
- Basal-Ganglia-Transient-Response-main/BGcore/Simulations/Templates/template_15thFeb_dop840_poisson_SI_V7_synwtchng4mnorm.py
- Basal-Ganglia-Transient-Response-main/BGcore/__pycache__/
- Basal-Ganglia-Transient-Response-main/BGcore/__pycache__/tls.cpython-36.pyc
- Basal-Ganglia-Transient-Response-main/BGcore/__pycache__/tls.cpython-37.pyc
- Basal-Ganglia-Transient-Response-main/BGcore/tls.py
- Basal-Ganglia-Transient-Response-main/Readme.txt
- Basal-Ganglia-Transient-Response-main/matlab/
- Basal-Ganglia-Transient-Response-main/matlab/matlab/
- Basal-Ganglia-Transient-Response-main/matlab/matlab/Fig3/
- Basal-Ganglia-Transient-Response-main/matlab/matlab/Fig3/Fig3.m
- Basal-Ganglia-Transient-Response-main/matlab/matlab/Fig3/corticalinput_plot.m
- Basal-Ganglia-Transient-Response-main/matlab/matlab/Fig5/
- Basal-Ganglia-Transient-Response-main/matlab/matlab/Fig5/Fig/
- Basal-Ganglia-Transient-Response-main/matlab/matlab/Fig5/Fig/Fig5.m
- Basal-Ganglia-Transient-Response-main/matlab/matlab/Fig5/Fig/syn_range_trial_Exp.m
- Basal-Ganglia-Transient-Response-main/matlab/matlab/Fig5/Fig/zone_cal_test.m
- Basal-Ganglia-Transient-Response-main/matlab/matlab/Fig5/heatmap_matrix/
- Basal-Ganglia-Transient-Response-main/matlab/matlab/Fig5/heatmap_matrix/Fig5_heatmap.m
- Basal-Ganglia-Transient-Response-main/matlab/matlab/Fig6/
- Basal-Ganglia-Transient-Response-main/matlab/matlab/Fig6/Fig6.m
- Basal-Ganglia-Transient-Response-main/matlab/matlab/Fig6/feature_Calculate.m
- Basal-Ganglia-Transient-Response-main/matlab/matlab/Fig6/python/
- Basal-Ganglia-Transient-Response-main/matlab/matlab/Fig6/python/Fig6_restoration_polarplot.py
- Basal-Ganglia-Transient-Response-main/matlab/matlab/Fig6/zone_cal_test.m
