# Supplementary material for: Transient Response of Basal Ganglia Network in Healthy and Low-Dopamine State
Source: eNeuro. 2022 Mar 17;9(2):ENEURO.0376-21.2022. doi: 10.1523/ENEURO.0376-21.2022 (PMC8938981; doi:10.1523/ENEURO.0376-21.2022)
Supplement: Extended Data 1 — Basal ganglia transient response. Download Extended Data 1, ZIP file. [file enu-eN-NWR-0376-21-s03.zip › Basal-Ganglia-Transient-Response-main/BGcore/Model/cparam.dat]

{
    "C_D1_D1": 728,
    "C_D1_D2": 168,
    "C_D1_GPI": 1000,
    "C_D2_D1": 784,
    "C_D2_D2": 1008,
    "C_D2_GPTI": 1000,
    "C_FSN_D1": 32,
    "C_FSN_D2": 22,
    "C_FSN_FSN": 20,
    "C_GPTA_FSN": 20,
    "C_GPTA_GPTA": 10,
    "C_GPTA_GPTI": 10,
    "C_GPTA_MSN": 20,
    "C_GPTI_FSN": 20,
    "C_GPTI_GPI": 64,
    "C_GPTI_GPTA": 50,
    "C_GPTI_GPTI": 50,
    "C_GPTI_STN": 60,
    "C_STN_GPI": 60,
    "C_STN_GPTA": 60,
    "C_STN_GPTI": 60,
    "P_D1": 5000,
    "P_D2": 5000,
    "P_FSN": 210.55542387611598,
    "P_GPI": 1508,
    "P_GPTA": 658,
    "P_GPTI": 1976,
    "P_STN": 776,
    "P_n": 15128.555423876116,
    "gD1_D1": 1.1391300000000002,
    "gD1_D2": 2.8478249999999994,
    "gD1_GPI": 15.188400000000001,
    "gD2_D1": 3.41739,
    "gD2_D2": 2.6579699999999997,
    "gD2_GPTI": 15.188400000000001,
    "gFSN_D1": 0.6396,
    "gFSN_D2": 0.6396,
    "gFSN_FSN": 0.6396000000000001,
    "lMSN": 2,
    "tauD1_D1": 8,
    "tauD1_D2": 8,
    "tauD1_GPI": 5.2,
    "tauD2_D1": 8,
    "tauD2_D2": 8,
    "tauD2_GPTI": 6,
    "tauFSN_D1": 8,
    "tauFSN_D2": 8,
    "tauFSN_FSN": 8
}
