# Supplementary material for: Transient Response of Basal Ganglia Network in Healthy and Low-Dopamine State
Source: eNeuro. 2022 Mar 17;9(2):ENEURO.0376-21.2022. doi: 10.1523/ENEURO.0376-21.2022 (PMC8938981; doi:10.1523/ENEURO.0376-21.2022)
Supplement: Extended Data 1 — Basal ganglia transient response. Download Extended Data 1, ZIP file. [file enu-eN-NWR-0376-21-s03.zip › Basal-Ganglia-Transient-Response-main/BGcore/Model/tls.py]

import pickle
def param2file(param):
    import json
    f = open("cparam.dat","w+")
    print("Hello")
    f.write(json.dumps(param,sort_keys=True, indent=4))
    f.close()


def importParam():
    import json
    f = open("cparam.dat","r")
    if f.mode =='r':
        contents = f.read()
        param = json.loads(contents)
    return param

def dump2tex(param):
    f = open("param.tex","w+")
    for i in param:
        string = '\\n'+"ewcommand{\\"+i+"}{"+str(param[i])+"}"
        f.write(string+"\n")
    f.close()


def importPICKLE(name):
    f = open(name, "rb")
    return pickle.load(f)
    
