# Supplementary material for: Transient Response of Basal Ganglia Network in Healthy and Low-Dopamine State
Source: eNeuro. 2022 Mar 17;9(2):ENEURO.0376-21.2022. doi: 10.1523/ENEURO.0376-21.2022 (PMC8938981; doi:10.1523/ENEURO.0376-21.2022)
Supplement: Extended Data 1 — Basal ganglia transient response. Download Extended Data 1, ZIP file. [file enu-eN-NWR-0376-21-s03.zip › Basal-Ganglia-Transient-Response-main/BGcore/Simulations/BasalFiring/data/D1-15136-0.gdf]

3765	11.700
3533	11.900
385	12.000
1400	12.000
3049	12.100
1769	12.200
3409	12.300
4895	12.500
4300	12.600
3007	12.700
3644	12.700
2985	12.900
4960	12.900
1005	13.000
1132	13.000
2038	13.000
3764	13.000
58	13.100
391	13.100
1322	13.100
3131	13.100
3382	13.100
2953	13.200
3528	13.200
4675	13.200
1601	13.300
2004	13.300
2221	13.300
2517	13.300
2543	13.300
1448	13.400
4351	13.400
216	13.500
746	13.500
1736	13.500
2559	13.500
2597	13.500
3912	13.500
4469	13.500
4632	13.500
491	13.600
2339	13.600
3708	13.600
4223	13.600
4685	13.600
234	13.700
1127	13.700
1698	13.700
3861	13.700
4952	13.700
526	13.800
879	13.800
2224	13.800
2590	13.800
4012	13.800
4656	13.800
4999	13.800
355	13.900
3197	13.900
3321	13.900
3970	13.900
4648	13.900
4739	13.900
252	14.000
343	14.000
418	14.000
509	14.000
2163	14.000
2197	14.000
2566	14.000
2920	14.000
4496	14.000
4534	14.000
4	14.100
728	14.100
931	14.100
1902	14.100
3882	14.100
4302	14.100
593	14.200
1095	14.200
1656	14.200
1753	14.200
2490	14.200
3069	14.200
3503	14.200
3652	14.200
3870	14.200
4002	14.200
4152	14.200
985	14.300
2226	14.300
2797	14.300
2873	14.300
4074	14.300
4252	14.300
4331	14.300
2	14.400
31	14.400
265	14.400
268	14.400
944	14.400
976	14.400
2437	14.400
2611	14.400
3414	14.400
3445	14.400
3692	14.400
3728	14.400
3883	14.400
3965	14.400
4393	14.400
1194	14.500
1714	14.500
1741	14.500
2025	14.500
2733	14.500
3809	14.500
4388	14.500
4585	14.500
306	14.600
415	14.600
2028	14.600
2214	14.600
2509	14.600
2603	14.600
2711	14.600
2857	14.600
3216	14.600
3251	14.600
3832	14.600
4587	14.600
2649	14.700
3993	14.700
4179	14.700
4359	14.700
4621	14.700
4779	14.700
496	14.800
900	14.800
1922	14.800
2289	14.800
2403	14.800
2519	14.800
3090	14.800
3479	14.800
3852	14.800
4512	14.800
4957	14.800
82	14.900
90	14.900
276	14.900
380	14.900
479	14.900
800	14.900
859	14.900
1209	14.900
1395	14.900
1509	14.900
1751	14.900
2042	14.900
2210	14.900
2840	14.900
3476	14.900
3727	14.900
3822	14.900
3948	14.900
4210	14.900
4513	14.900
4696	14.900
4803	14.900
426	15.000
731	15.000
1130	15.000
2006	15.000
2077	15.000
2328	15.000
2557	15.000
2881	15.000
2981	15.000
3855	15.000
4113	15.000
4198	15.000
4345	15.000
4354	15.000
4462	15.000
219	15.100
423	15.100
435	15.100
803	15.100
872	15.100
1560	15.100
2121	15.100
2894	15.100
3054	15.100
3144	15.100
3167	15.100
3687	15.100
4060	15.100
4272	15.100
4320	15.100
4959	15.100
887	15.200
1143	15.200
1739	15.200
2127	15.200
2148	15.200
4108	15.200
4492	15.200
4694	15.200
4846	15.200
903	15.300
1957	15.300
2805	15.300
3239	15.300
3305	15.300
3771	15.300
4411	15.300
4644	15.300
110	15.400
131	15.400
215	15.400
237	15.400
492	15.400
536	15.400
712	15.400
951	15.400
1188	15.400
1634	15.400
1738	15.400
2414	15.400
2882	15.400
3265	15.400
3539	15.400
3954	15.400
4326	15.400
4639	15.400
271	15.500
520	15.500
1111	15.500
1118	15.500
1157	15.500
1315	15.500
1341	15.500
1522	15.500
2582	15.500
3447	15.500
3695	15.500
3973	15.500
4270	15.500
4454	15.500
4862	15.500
150	15.600
192	15.600
253	15.600
313	15.600
901	15.600
1049	15.600
1275	15.600
1363	15.600
1659	15.600
2140	15.600
2191	15.600
2291	15.600
2296	15.600
2536	15.600
3168	15.600
3932	15.600
4089	15.600
4610	15.600
4935	15.600
46	15.700
172	15.700
251	15.700
259	15.700
382	15.700
1051	15.700
1417	15.700
1418	15.700
1658	15.700
1867	15.700
2170	15.700
2302	15.700
2436	15.700
2874	15.700
3029	15.700
3257	15.700
3857	15.700
4143	15.700
4280	15.700
4748	15.700
4786	15.700
4898	15.700
4972	15.700
106	15.800
544	15.800
743	15.800
1006	15.800
1374	15.800
1570	15.800
1600	15.800
1679	15.800
1705	15.800
1755	15.800
2288	15.800
2293	15.800
2375	15.800
2389	15.800
2679	15.800
3061	15.800
3263	15.800
3357	15.800
3631	15.800
3681	15.800
3683	15.800
3846	15.800
3906	15.800
4196	15.800
4467	15.800
4780	15.800
4855	15.800
111	15.900
119	15.900
148	15.900
210	15.900
436	15.900
673	15.900
971	15.900
972	15.900
1147	15.900
1151	15.900
1290	15.900
1779	15.900
1917	15.900
2036	15.900
2204	15.900
3512	15.900
3889	15.900
4134	15.900
4192	15.900
4561	15.900
4775	15.900
400	16.000
782	16.000
1113	16.000
1992	16.000
3317	16.000
3415	16.000
4176	16.000
4195	16.000
4288	16.000
4360	16.000
4990	16.000
149	16.100
482	16.100
529	16.100
1277	16.100
1671	16.100
2548	16.100
2632	16.100
2690	16.100
2701	16.100
3085	16.100
3256	16.100
3285	16.100
3309	16.100
3509	16.100
3589	16.100
4781	16.100
4906	16.100
47	16.200
126	16.200
226	16.200
668	16.200
922	16.200
1175	16.200
1211	16.200
1501	16.200
1702	16.200
1754	16.200
1891	16.200
2047	16.200
2109	16.200
2178	16.200
3147	16.200
3452	16.200
3516	16.200
3634	16.200
3658	16.200
3892	16.200
4027	16.200
4078	16.200
4509	16.200
4676	16.200
4757	16.200
369	16.300
411	16.300
713	16.300
1104	16.300
1233	16.300
1470	16.300
1481	16.300
1764	16.300
2252	16.300
2417	16.300
2734	16.300
2820	16.300
2887	16.300
2895	16.300
3541	16.300
3558	16.300
4389	16.300
316	16.400
368	16.400
408	16.400
667	16.400
726	16.400
1144	16.400
1551	16.400
1636	16.400
1782	16.400
1792	16.400
1998	16.400
2458	16.400
2461	16.400
2507	16.400
3363	16.400
3487	16.400
3940	16.400
3962	16.400
3967	16.400
4007	16.400
4309	16.400
4438	16.400
4942	16.400
281	16.500
511	16.500
812	16.500
1205	16.500
1297	16.500
1479	16.500
2005	16.500
3501	16.500
3612	16.500
3850	16.500
4109	16.500
4525	16.500
4638	16.500
4813	16.500
4992	16.500
632	16.600
699	16.600
720	16.600
757	16.600
1044	16.600
1065	16.600
1110	16.600
1345	16.600
1940	16.600
2365	16.600
2412	16.600
3024	16.600
3471	16.600
3630	16.600
3675	16.600
4220	16.600
4866	16.600
1098	16.700
1197	16.700
1357	16.700
1457	16.700
2444	16.700
2702	16.700
2886	16.700
3300	16.700
3604	16.700
3815	16.700
4358	16.700
4890	16.700
4976	16.700
240	16.800
606	16.800
676	16.800
784	16.800
899	16.800
1234	16.800
1446	16.800
1802	16.800
1839	16.800
2758	16.800
3005	16.800
3215	16.800
3551	16.800
3786	16.800
3803	16.800
3840	16.800
4141	16.800
4317	16.800
4726	16.800
447	16.900
535	16.900
1185	16.900
1237	16.900
2861	16.900
2975	16.900
3084	16.900
3173	16.900
3230	16.900
3707	16.900
3867	16.900
3888	16.900
4175	16.900
4186	16.900
4661	16.900
4970	16.900
35	17.000
390	17.000
440	17.000
756	17.000
950	17.000
1066	17.000
1120	17.000
1925	17.000
2837	17.000
3038	17.000
3351	17.000
3569	17.000
3662	17.000
4409	17.000
4655	17.000
4796	17.000
660	17.100
752	17.100
1890	17.100
2090	17.100
2171	17.100
2596	17.100
2781	17.100
2844	17.100
3032	17.100
3145	17.100
3158	17.100
3214	17.100
3650	17.100
3924	17.100
4706	17.100
5	17.200
671	17.200
1210	17.200
1366	17.200
1540	17.200
2604	17.200
2923	17.200
3292	17.200
3454	17.200
3828	17.200
4023	17.200
4130	17.200
4441	17.200
4821	17.200
4979	17.200
61	17.300
700	17.300
830	17.300
1339	17.300
1846	17.300
2089	17.300
2102	17.300
2152	17.300
2832	17.300
2933	17.300
2998	17.300
3207	17.300
3554	17.300
4093	17.300
4374	17.300
4501	17.300
48	17.400
572	17.400
1355	17.400
1876	17.400
2294	17.400
2350	17.400
2467	17.400
2520	17.400
2695	17.400
2906	17.400
3012	17.400
3098	17.400
3170	17.400
3296	17.400
3297	17.400
4271	17.400
4541	17.400
4564	17.400
4908	17.400
4950	17.400
49	17.500
311	17.500
2032	17.500
2399	17.500
2576	17.500
3149	17.500
3209	17.500
3789	17.500
3907	17.500
4295	17.500
4596	17.500
62	17.600
147	17.600
257	17.600
760	17.600
1971	17.600
2053	17.600
2360	17.600
2681	17.600
3518	17.600
3567	17.600
3613	17.600
3691	17.600
4014	17.600
4118	17.600
4150	17.600
4386	17.600
4425	17.600
904	17.700
1107	17.700
1410	17.700
1466	17.700
2258	17.700
2409	17.700
3000	17.700
3368	17.700
3620	17.700
3984	17.700
4071	17.700
4231	17.700
4785	17.700
4819	17.700
4854	17.700
881	17.800
1218	17.800
1595	17.800
1713	17.800
1858	17.800
1973	17.800
2601	17.800
2715	17.800
3611	17.800
4530	17.800
4809	17.800
850	17.900
1012	17.900
1125	17.900
2303	17.900
3037	17.900
3318	17.900
4277	17.900
4811	17.900
4993	17.900
288	18.000
594	18.000
857	18.000
1978	18.000
2180	18.000
2183	18.000
2732	18.000
3670	18.000
4626	18.000
4944	18.000
156	18.100
847	18.100
978	18.100
1252	18.100
1596	18.100
2581	18.100
2788	18.100
3274	18.100
3574	18.100
3637	18.100
3711	18.100
3931	18.100
508	18.200
550	18.200
1918	18.200
2502	18.200
2513	18.200
2721	18.200
3191	18.200
3252	18.200
3304	18.200
4286	18.200
4398	18.200
4801	18.200
4818	18.200
4845	18.200
222	18.300
559	18.300
807	18.300
1116	18.300
2044	18.300
2366	18.300
3664	18.300
3871	18.300
3877	18.300
4430	18.300
4503	18.300
4787	18.300
412	18.400
871	18.400
2376	18.400
2474	18.400
3253	18.400
45	18.500
420	18.500
783	18.500
1230	18.500
2347	18.500
2363	18.500
2795	18.500
3320	18.500
3444	18.500
4651	18.500
445	18.600
1652	18.600
1756	18.600
2223	18.600
3412	18.600
880	18.700
924	18.700
992	18.700
1673	18.700
2138	18.700
2660	18.700
2773	18.700
4032	18.700
1087	18.800
1141	18.800
1381	18.800
2021	18.800
2968	18.800
4825	18.800
454	18.900
759	18.900
1796	18.900
4321	18.900
2280	19.000
1602	19.100
4316	19.100
4608	19.100
4612	19.100
4833	19.100
589	19.200
2901	19.200
3669	19.200
1348	19.300
2523	19.300
3755	19.300
3881	19.300
4107	19.300
4893	19.300
282	19.400
1370	19.400
1511	19.400
3929	19.400
4080	19.400
4361	19.400
3686	19.500
4623	19.500
539	19.600
2973	19.600
2203	19.700
3277	19.800
3805	19.900
4244	19.900
4414	20.000
304	20.100
338	20.100
2062	20.200
4683	20.200
799	20.400
2735	20.400
2586	20.500
4730	20.700
839	21.100
2810	21.600
3985	21.600
1757	23.800
1036	24.700
3839	25.600
3309	26.000
3695	27.300
4082	27.800
2912	28.300
230	28.400
1802	29.300
203	29.400
1847	29.800
4759	29.900
3781	30.000
985	30.200
2014	30.200
2118	30.300
227	30.600
4546	30.600
350	31.000
1771	31.000
3706	31.000
4192	31.100
4752	31.200
74	31.300
3929	31.300
3570	31.400
1553	31.500
3592	31.500
3249	31.600
580	31.700
3989	31.900
1704	32.000
4860	32.100
4844	32.200
1288	32.300
3964	32.300
1824	32.400
1931	32.500
1964	32.500
2302	32.600
783	32.700
1317	32.700
1633	32.700
1892	32.700
2944	32.700
3821	32.700
1104	32.800
4125	32.800
2425	32.900
903	33.000
1404	33.000
1007	33.100
4284	33.100
4507	33.100
2026	33.200
2455	33.400
2632	33.400
3854	33.400
2480	33.500
2996	33.500
2641	33.600
3520	33.600
3973	33.600
1319	33.700
1338	33.700
1473	33.700
4179	33.700
4362	33.700
2694	33.800
4684	33.800
213	34.000
4054	34.000
9	34.100
1292	34.100
2074	34.100
1102	34.200
2352	34.200
2914	34.200
458	34.300
1691	34.300
2797	34.300
4810	34.300
856	34.400
1448	34.400
3371	34.400
4487	34.400
4838	34.400
4930	34.500
1546	34.600
1865	34.600
2149	34.600
1539	34.700
2611	34.700
2630	34.700
3814	34.700
3965	34.800
4261	34.800
515	34.900
723	34.900
2744	34.900
829	35.000
939	35.000
2707	35.000
2652	35.100
3575	35.200
389	35.300
3352	35.300
671	35.400
812	35.400
2950	35.400
2967	35.400
3266	35.400
2237	35.500
4100	35.500
155	35.600
3200	35.600
3926	35.600
4000	35.600
1910	35.700
2760	35.700
1533	35.800
2152	35.800
2262	35.800
3086	35.800
3388	35.800
3674	35.900
3325	36.000
3629	36.000
1068	36.100
3103	36.100
3684	36.100
3760	36.200
2460	36.400
3061	36.400
3578	36.400
4191	36.400
366	36.500
1272	36.500
4140	36.500
357	36.600
329	36.700
1139	36.700
1578	36.700
1769	36.700
4320	36.700
1912	36.800
2284	36.800
3970	36.800
2634	37.000
3715	37.100
4144	37.100
766	37.200
3661	37.200
3687	37.200
4554	37.200
1804	37.300
4505	37.300
1676	37.400
2143	37.400
3152	37.400
244	37.500
330	37.500
1392	37.500
2306	37.500
2489	37.500
3939	37.500
268	37.600
565	37.600
3475	37.600
4165	37.600
4241	37.600
523	37.700
709	37.700
1624	37.800
2511	37.800
2742	37.800
3309	37.800
304	37.900
3252	37.900
3662	37.900
4197	37.900
4530	37.900
3476	38.000
4729	38.000
3508	38.100
4839	38.100
581	38.200
643	38.200
784	38.200
1087	38.200
2983	38.200
4612	38.200
4781	38.200
916	38.400
981	38.400
140	38.500
504	38.500
1000	38.600
205	38.700
1787	38.700
2106	38.700
221	38.800
792	38.900
3339	38.900
4661	38.900
4984	38.900
2171	39.000
3546	39.000
3593	39.000
4941	39.000
978	39.200
4137	39.200
1015	39.400
1772	39.400
3959	39.400
4488	39.400
2781	39.500
4251	39.500
3624	39.700
799	39.800
3448	39.800
1567	39.900
2261	39.900
4533	40.000
3930	40.100
4228	40.100
536	40.200
1647	40.200
1919	40.300
4499	40.300
3913	40.500
4072	40.500
3873	40.600
4561	40.600
2879	40.700
3009	40.700
3746	40.700
3780	40.700
379	40.800
1722	40.800
4354	40.800
4772	40.800
162	40.900
431	40.900
1169	40.900
1916	40.900
3301	41.000
67	41.100
1987	41.100
2155	41.200
2510	41.200
3630	41.200
922	41.300
1572	41.300
2011	41.300
1803	41.400
433	41.500
2807	41.500
3368	41.500
2040	41.600
4623	41.700
872	41.800
2251	41.800
751	41.900
947	41.900
2720	41.900
1897	42.000
605	42.100
1123	42.100
1663	42.100
2224	42.100
2930	42.100
3060	42.100
3542	42.100
4008	42.100
3713	42.300
4566	42.300
4871	42.300
4036	42.400
2108	42.500
4845	42.500
505	42.600
2217	42.600
755	42.700
2882	42.700
258	42.800
832	42.800
3566	43.000
4179	43.000
440	43.100
1053	43.100
1185	43.100
328	43.200
547	43.200
927	43.200
4844	43.200
3608	43.300
4580	43.400
3716	43.500
1482	43.600
2022	43.600
4370	43.600
3288	43.700
3799	43.700
2170	43.800
2887	43.800
674	43.900
2174	43.900
4582	44.000
1843	44.200
4449	44.200
4897	44.200
896	44.300
1270	44.400
4904	44.600
2616	44.800
3572	44.800
1049	44.900
2891	44.900
4543	44.900
2315	45.000
271	45.400
3768	45.400
4198	45.400
3858	45.600
3659	45.800
4324	45.800
4063	45.900
4965	46.100
4704	46.200
862	46.600
3223	46.600
3544	46.600
4029	46.600
885	46.700
1305	46.700
3150	46.700
3844	46.700
1430	47.000
4546	47.000
3803	47.100
480	47.400
2622	47.400
3320	47.400
318	47.600
1555	47.600
1853	47.600
2309	47.600
3696	47.600
455	47.800
1335	47.800
43	47.900
4877	47.900
3272	48.000
4933	48.000
1941	48.100
98	48.200
253	48.200
216	48.300
1521	48.400
2058	48.400
2403	48.400
2430	48.400
2466	48.500
2838	48.800
2914	48.900
61	49.000
2769	49.000
3264	49.000
65	49.100
1871	49.200
4252	49.200
3078	49.300
4957	49.300
848	49.400
1011	49.400
2939	49.400
771	49.800
3528	49.800
1991	49.900
2069	49.900
4495	49.900
3567	50.000
1009	50.100
2378	50.100
3213	50.100
4261	50.100
952	50.200
3962	50.200
1751	50.300
3850	50.300
238	50.500
3354	50.500
3979	50.500
1879	50.700
3700	50.700
4830	50.700
3783	50.800
4307	50.800
1014	50.900
1374	50.900
4191	50.900
431	51.000
902	51.100
2175	51.100
4806	51.100
2795	51.200
4917	51.200
671	51.300
761	51.300
967	51.400
188	51.500
1137	51.500
4974	51.600
1182	51.700
3087	51.700
4241	51.700
1663	51.800
566	51.900
2229	51.900
2893	51.900
49	52.000
211	52.000
1676	52.100
2256	52.100
1583	52.200
1771	52.200
4131	52.200
4388	52.200
54	52.300
4650	52.400
1114	52.500
2019	52.500
3242	52.500
388	52.600
756	52.600
890	52.700
3527	52.700
301	52.800
2854	52.800
1670	53.100
2457	53.100
3266	53.100
4095	53.200
2938	53.300
64	53.400
1767	53.400
2492	53.400
476	53.500
3538	53.500
3589	53.500
1003	53.800
4068	53.800
4509	53.900
452	54.100
1630	54.100
2120	54.100
2361	54.100
2094	54.200
2821	54.400
2862	54.400
30	54.500
1403	54.500
3367	54.500
2657	54.600
2542	54.700
3917	54.700
1232	55.000
2963	55.000
3913	55.100
4262	55.200
87	55.300
2819	55.300
3570	55.300
1520	55.400
3993	55.400
335	55.500
4718	55.600
90	55.700
50	55.800
1097	56.000
1291	56.000
1312	56.100
2899	56.100
3790	56.100
612	56.200
41	56.300
1282	56.300
1713	56.400
2767	56.400
4444	56.500
4704	56.500
1866	56.600
4194	56.600
856	56.800
102	56.900
252	56.900
2426	56.900
694	57.000
3471	57.200
1626	57.300
4243	57.300
4678	57.300
1300	57.400
3633	57.400
4506	57.400
4528	57.400
521	57.500
1972	57.500
236	57.600
676	57.600
2025	57.900
4351	57.900
4476	57.900
1795	58.200
3964	58.400
4108	58.400
4154	58.400
4234	58.400
4304	58.500
1391	58.600
4475	58.600
2449	58.700
4366	58.700
505	58.800
3954	58.800
1090	59.000
3686	59.000
2478	59.100
3443	59.100
370	59.300
1897	59.400
1544	59.600
3414	59.700
3365	59.800
852	59.900
238	60.400
2708	60.400
4094	60.400
4402	60.400
3857	60.500
4768	60.500
3097	60.600
4443	60.600
4933	60.600
3136	60.700
623	60.800
2320	60.800
3294	60.900
1430	61.000
4967	61.000
3008	61.100
2518	61.200
165	61.300
2863	61.300
1336	61.500
51	61.600
3809	61.600
3955	61.600
537	61.700
1280	61.700
3105	61.700
4664	61.700
960	62.000
4501	62.000
2802	62.100
3600	62.100
4774	62.200
4549	62.300
4275	62.400
263	62.600
3648	62.600
367	62.800
4377	63.100
1929	63.200
633	63.300
754	63.300
2345	63.400
3371	63.400
3586	63.400
2042	63.500
643	63.600
4217	63.600
1833	63.800
3004	63.900
678	64.000
1631	64.100
4076	64.100
4631	64.200
1414	64.400
2085	64.400
5000	64.400
1258	64.700
4571	64.700
264	64.800
1093	64.800
1957	65.000
841	65.100
3488	65.100
4303	65.100
4898	65.100
1363	65.200
2115	65.200
1182	65.500
2472	65.600
961	65.700
1471	65.800
4985	65.900
2924	66.000
4090	66.000
2349	66.100
4077	66.100
1173	66.200
290	66.400
663	66.400
736	66.400
1271	66.400
3242	66.400
1507	66.600
2097	66.600
853	66.700
4079	66.800
719	67.000
4241	67.000
3277	67.100
4698	67.100
1802	67.200
2697	67.200
807	67.300
1538	67.300
158	67.400
1520	67.400
1527	67.500
345	67.600
2171	67.700
3814	67.700
4302	67.700
4331	67.700
3727	67.800
2850	67.900
3832	68.000
4348	68.000
1160	68.100
1170	68.100
2622	68.100
517	68.200
785	68.300
31	68.500
1005	68.500
1504	68.700
2317	68.700
3337	68.700
2407	68.900
319	69.000
3264	69.000
2933	69.100
4559	69.100
1158	69.200
2618	69.200
3033	69.200
3684	69.200
4629	69.200
3430	69.400
1773	69.500
1571	69.600
3074	69.600
1253	69.700
2165	69.800
461	69.900
613	69.900
2269	69.900
2987	69.900
3404	69.900
154	70.000
294	70.000
1142	70.000
1919	70.000
603	70.100
3965	70.100
4249	70.100
4788	70.100
1772	70.200
1453	70.300
1913	70.300
3156	70.300
450	70.400
1228	70.500
2378	70.500
4034	70.500
3665	70.600
4529	70.600
2713	70.700
3201	70.700
4956	70.700
1097	70.800
2216	70.800
1143	71.000
3928	71.000
365	71.200
579	71.200
695	71.200
1857	71.200
3409	71.200
1546	71.300
4507	71.400
4751	71.400
21	71.500
3641	71.500
551	71.600
1255	71.700
3528	71.700
3818	71.700
1205	71.800
4470	71.800
4954	71.800
63	71.900
3411	71.900
527	72.100
1275	72.100
4004	72.100
3355	72.200
4031	72.200
1761	72.300
3085	72.400
1354	72.500
1370	72.500
2787	72.500
2353	72.600
2565	72.600
4502	72.600
1963	72.700
3369	72.700
3543	72.700
2170	72.800
421	72.900
4060	72.900
1604	73.000
2263	73.100
2223	73.200
432	73.300
617	73.300
1081	73.300
3879	73.300
330	73.400
3417	73.400
115	73.500
1400	73.500
8	73.600
500	73.800
1760	73.800
1900	73.800
3178	73.800
3470	73.800
1219	73.900
3894	73.900
4152	74.000
1827	74.100
3414	74.100
3529	74.200
4055	74.200
1264	74.300
1651	74.300
2694	74.300
4498	74.300
1034	74.400
1317	74.500
3869	74.700
230	74.800
1680	74.900
214	75.000
370	75.000
1737	75.000
1864	75.000
3316	75.100
977	75.200
4164	75.200
4749	75.200
32	75.300
2667	75.300
4497	75.300
1481	75.400
4353	75.400
2506	75.600
1204	75.700
1240	75.700
2786	75.700
2952	75.700
1703	75.800
3960	75.800
2581	75.900
3705	76.000
1884	76.200
3924	76.300
3771	76.400
2759	76.500
3011	76.500
3428	76.500
2308	76.800
3254	76.800
2868	76.900
4690	76.900
68	77.000
1288	77.000
2041	77.000
2880	77.000
1736	77.300
872	77.500
224	77.600
4167	77.600
1010	77.900
1650	78.000
4070	78.400
2592	78.600
3426	78.600
3531	78.600
3710	78.600
4085	78.600
4526	78.600
945	78.800
74	79.100
206	79.300
4833	79.300
2921	79.500
3057	79.500
4153	79.600
242	80.000
1399	80.000
1120	80.300
2914	80.300
3939	80.300
3464	80.600
1528	80.700
2159	81.100
203	81.200
1960	81.300
4920	81.300
4951	81.300
1197	81.400
4477	81.400
3146	81.500
3562	81.500
1186	81.600
3332	81.600
2771	81.800
3127	81.800
3903	81.900
933	82.000
1286	82.100
3806	82.100
1505	82.200
1592	82.500
28	82.600
4471	82.800
2096	83.100
4581	83.100
1326	83.200
2113	83.200
3211	83.200
2600	83.300
4548	83.300
576	83.400
4239	83.400
3956	83.600
3679	83.900
2346	84.200
4737	84.300
160	84.600
513	84.600
770	84.600
4816	84.700
254	84.900
2601	85.000
2841	85.300
805	85.400
544	85.500
2985	85.700
4071	85.700
507	85.800
3855	85.800
3377	86.000
79	86.200
1741	86.200
3713	86.300
571	86.400
1915	86.400
190	86.500
430	86.600
3002	86.900
2581	87.200
710	87.300
1522	87.400
2454	87.400
1415	87.500
3087	87.600
922	87.700
1778	87.800
2087	87.900
702	88.000
464	88.100
3864	88.100
4159	88.400
3285	88.600
4723	88.600
2372	88.700
266	88.800
1893	88.800
789	89.000
290	89.100
1379	89.100
2916	89.200
754	89.300
1161	89.300
3899	89.300
969	89.400
3396	89.400
3387	89.500
1720	89.700
1993	89.700
3915	89.700
1942	89.800
1155	89.900
3701	89.900
3846	90.200
222	90.300
1830	90.400
4133	90.400
1822	90.500
3144	90.500
4775	90.500
3914	90.600
1344	90.700
1814	90.700
2953	90.700
1694	90.800
2615	90.900
3454	90.900
2053	91.000
3464	91.000
4891	91.000
247	91.100
2997	91.100
4690	91.100
1153	91.200
1658	91.200
2368	91.200
3907	91.200
3592	91.300
4142	91.300
4625	91.300
864	91.400
1055	91.400
3276	91.400
4130	91.400
4597	91.400
1855	91.500
3785	91.600
2115	91.700
2143	91.700
4547	91.700
1704	91.900
3238	91.900
2594	92.000
2630	92.000
1744	92.100
4824	92.100
4829	92.100
67	92.200
1002	92.200
3508	92.200
3865	92.200
4367	92.200
1179	92.300
3605	92.300
2511	92.400
614	92.500
2908	92.500
3727	92.500
3731	92.500
580	92.600
1238	92.600
2043	92.600
2303	92.600
3680	92.600
98	92.800
2728	92.900
3264	92.900
3435	92.900
3975	92.900
1314	93.000
2989	93.000
3467	93.000
2110	93.100
3439	93.100
4147	93.100
4360	93.100
324	93.200
1368	93.200
3437	93.200
151	93.300
407	93.300
2622	93.300
3802	93.300
3407	93.400
4011	93.400
4327	93.400
3861	93.500
3951	93.500
4798	93.500
4153	93.600
749	93.700
2120	93.700
2910	93.700
73	93.800
797	93.800
1394	93.800
2874	93.800
3205	93.800
917	93.900
3958	93.900
4273	93.900
3651	94.000
914	94.100
2907	94.100
4890	94.100
542	94.300
855	94.300
1759	94.300
1941	94.300
2089	94.300
2371	94.300
952	94.400
350	94.500
1677	94.500
2976	94.600
3816	94.600
4029	94.600
60	94.700
2475	94.700
3084	94.800
4704	94.800
2348	94.900
4049	94.900
4693	94.900
805	95.000
4767	95.100
4569	95.200
4868	95.200
1464	95.300
2216	95.400
334	95.500
2338	95.500
991	95.600
1470	95.800
4902	95.800
294	95.900
1265	95.900
3759	95.900
1169	96.000
1631	96.000
923	96.100
2492	96.100
2744	96.200
3660	96.300
4941	96.300
1301	96.400
2012	96.400
3615	96.600
4291	96.600
6	96.900
3493	97.000
4048	97.100
4986	97.100
1402	97.400
1825	97.400
4216	97.400
450	97.600
2848	97.600
1649	97.800
2675	97.800
774	98.300
2922	98.300
69	98.400
2798	98.400
4485	98.400
1248	98.700
3532	99.200
4351	99.300
3187	99.600
3533	99.700
4195	99.700
1328	99.800
1417	99.800
4073	99.900
1144	100.000
3038	100.400
2471	100.500
3923	100.600
3940	100.600
4620	100.600
4622	100.600
4374	101.100
4083	101.200
2944	101.800
3906	102.000
56	102.400
106	102.500
547	102.800
2512	103.100
4539	103.100
3440	103.400
203	103.700
4149	103.900
493	104.100
2841	104.100
1910	104.500
3001	104.600
437	104.700
752	104.700
4382	104.800
4724	104.900
45	105.000
233	105.200
2550	105.400
4759	105.500
732	105.600
1106	105.600
3917	105.600
810	105.800
1834	105.900
1891	106.100
2344	106.600
3973	106.600
776	106.800
192	106.900
1124	106.900
3565	106.900
847	107.100
2804	107.300
314	107.400
3124	107.400
2252	107.500
3417	107.500
2144	107.600
2265	107.600
2950	107.700
3855	107.800
630	108.000
4619	108.000
605	108.100
2712	108.300
4079	108.400
4120	108.500
1398	108.600
1603	108.600
4300	108.800
602	109.100
1306	109.100
3363	109.100
4258	109.100
4981	109.200
593	109.300
892	109.300
170	109.400
924	109.400
2352	109.400
147	109.500
362	109.500
830	109.500
4193	109.500
2488	109.700
624	109.800
4560	109.800
3305	109.900
3870	110.100
2221	110.200
3776	110.300
413	110.500
1065	110.500
2648	110.500
1015	110.600
1777	110.600
642	110.700
745	110.700
886	110.700
1097	110.800
2064	110.900
3641	110.900
4754	111.000
3199	111.100
577	111.200
2507	111.300
4606	111.300
482	111.400
3933	111.400
3704	111.600
1217	111.700
2751	111.700
1445	111.800
1135	111.900
1855	112.200
4928	112.200
4979	112.200
2670	112.600
3273	112.600
4252	112.600
968	112.700
1166	112.700
3442	112.700
236	112.800
3990	112.800
4007	112.800
1326	112.900
1724	112.900
[truncated: 36,741 more rows]
