# Supplementary material for: Transient Response of Basal Ganglia Network in Healthy and Low-Dopamine State
Source: eNeuro. 2022 Mar 17;9(2):ENEURO.0376-21.2022. doi: 10.1523/ENEURO.0376-21.2022 (PMC8938981; doi:10.1523/ENEURO.0376-21.2022)
Supplement: Extended Data 1 — Basal ganglia transient response. Download Extended Data 1, ZIP file. [file enu-eN-NWR-0376-21-s03.zip › Basal-Ganglia-Transient-Response-main/BGcore/Simulations/BasalFiring/data/D1-15144-0.gdf]

3765	11.700
3533	11.900
385	12.000
1400	12.000
3049	12.100
1769	12.200
3409	12.300
4895	12.500
4300	12.600
3007	12.700
3644	12.700
2985	12.900
4960	12.900
1005	13.000
1132	13.000
2038	13.000
3764	13.000
58	13.100
391	13.100
1322	13.100
3131	13.100
3382	13.100
2953	13.200
3528	13.200
4675	13.200
1601	13.300
2004	13.300
2221	13.300
2517	13.300
2543	13.300
1448	13.400
4351	13.400
216	13.500
746	13.500
1736	13.500
2559	13.500
2597	13.500
3912	13.500
4469	13.500
4632	13.500
491	13.600
2339	13.600
3708	13.600
4223	13.600
4685	13.600
234	13.700
1127	13.700
1698	13.700
3861	13.700
4952	13.700
526	13.800
879	13.800
2224	13.800
2590	13.800
4012	13.800
4656	13.800
4999	13.800
355	13.900
3197	13.900
3321	13.900
3970	13.900
4648	13.900
4739	13.900
252	14.000
343	14.000
418	14.000
509	14.000
2163	14.000
2197	14.000
2566	14.000
2920	14.000
4496	14.000
4534	14.000
4	14.100
728	14.100
931	14.100
1902	14.100
3882	14.100
4302	14.100
593	14.200
1095	14.200
1656	14.200
1753	14.200
2490	14.200
3069	14.200
3503	14.200
3652	14.200
3870	14.200
4002	14.200
4152	14.200
985	14.300
2226	14.300
2797	14.300
2873	14.300
4074	14.300
4252	14.300
4331	14.300
2	14.400
31	14.400
265	14.400
268	14.400
944	14.400
976	14.400
2437	14.400
2611	14.400
3414	14.400
3445	14.400
3692	14.400
3728	14.400
3883	14.400
3965	14.400
4393	14.400
1194	14.500
1714	14.500
1741	14.500
2025	14.500
2733	14.500
3809	14.500
4388	14.500
4585	14.500
306	14.600
415	14.600
2028	14.600
2214	14.600
2509	14.600
2603	14.600
2711	14.600
2857	14.600
3216	14.600
3251	14.600
3832	14.600
4587	14.600
2649	14.700
3993	14.700
4179	14.700
4359	14.700
4621	14.700
4779	14.700
496	14.800
900	14.800
1922	14.800
2289	14.800
2403	14.800
2519	14.800
3090	14.800
3479	14.800
3852	14.800
4512	14.800
4957	14.800
82	14.900
90	14.900
276	14.900
380	14.900
426	14.900
479	14.900
800	14.900
859	14.900
1209	14.900
1395	14.900
1509	14.900
1751	14.900
2042	14.900
2210	14.900
2840	14.900
3476	14.900
3727	14.900
3822	14.900
3948	14.900
4210	14.900
4513	14.900
4696	14.900
4803	14.900
731	15.000
1130	15.000
2006	15.000
2077	15.000
2328	15.000
2557	15.000
2881	15.000
2981	15.000
3855	15.000
4113	15.000
4198	15.000
4345	15.000
4354	15.000
4462	15.000
219	15.100
423	15.100
435	15.100
803	15.100
872	15.100
1560	15.100
2121	15.100
2894	15.100
3054	15.100
3144	15.100
3167	15.100
3687	15.100
4060	15.100
4272	15.100
4320	15.100
4959	15.100
887	15.200
1143	15.200
1739	15.200
2127	15.200
2148	15.200
4108	15.200
4492	15.200
4694	15.200
4846	15.200
903	15.300
1957	15.300
2805	15.300
3239	15.300
3305	15.300
3771	15.300
4411	15.300
4644	15.300
110	15.400
131	15.400
215	15.400
237	15.400
492	15.400
536	15.400
712	15.400
951	15.400
1188	15.400
1634	15.400
1738	15.400
2414	15.400
2882	15.400
3265	15.400
3539	15.400
3954	15.400
4326	15.400
4639	15.400
271	15.500
520	15.500
1111	15.500
1118	15.500
1157	15.500
1315	15.500
1341	15.500
1522	15.500
2582	15.500
3447	15.500
3695	15.500
3973	15.500
4270	15.500
4454	15.500
4862	15.500
150	15.600
192	15.600
253	15.600
313	15.600
901	15.600
1049	15.600
1275	15.600
1363	15.600
1659	15.600
2140	15.600
2191	15.600
2291	15.600
2296	15.600
2536	15.600
3029	15.600
3168	15.600
3932	15.600
4089	15.600
4610	15.600
4935	15.600
46	15.700
172	15.700
251	15.700
259	15.700
382	15.700
1051	15.700
1417	15.700
1418	15.700
1658	15.700
1867	15.700
2170	15.700
2302	15.700
2436	15.700
2874	15.700
3257	15.700
3857	15.700
4143	15.700
4280	15.700
4748	15.700
4786	15.700
4898	15.700
4972	15.700
106	15.800
544	15.800
743	15.800
1006	15.800
1374	15.800
1570	15.800
1600	15.800
1679	15.800
1705	15.800
1755	15.800
2288	15.800
2293	15.800
2375	15.800
2389	15.800
2679	15.800
3061	15.800
3263	15.800
3357	15.800
3631	15.800
3681	15.800
3683	15.800
3846	15.800
3906	15.800
4196	15.800
4467	15.800
4780	15.800
4855	15.800
111	15.900
119	15.900
148	15.900
210	15.900
436	15.900
673	15.900
971	15.900
972	15.900
1147	15.900
1151	15.900
1290	15.900
1779	15.900
1917	15.900
2036	15.900
2204	15.900
3512	15.900
3889	15.900
4134	15.900
4192	15.900
4561	15.900
4775	15.900
400	16.000
782	16.000
1113	16.000
1992	16.000
3317	16.000
3415	16.000
4176	16.000
4195	16.000
4288	16.000
4360	16.000
4990	16.000
149	16.100
482	16.100
529	16.100
1277	16.100
1671	16.100
2548	16.100
2632	16.100
2690	16.100
2701	16.100
3085	16.100
3256	16.100
3285	16.100
3309	16.100
3509	16.100
3589	16.100
3658	16.100
4781	16.100
4906	16.100
47	16.200
126	16.200
226	16.200
668	16.200
922	16.200
1175	16.200
1211	16.200
1501	16.200
1702	16.200
1754	16.200
1891	16.200
2047	16.200
2109	16.200
2178	16.200
3147	16.200
3452	16.200
3516	16.200
3634	16.200
3892	16.200
4027	16.200
4078	16.200
4509	16.200
4676	16.200
4757	16.200
369	16.300
411	16.300
713	16.300
1104	16.300
1233	16.300
1470	16.300
1481	16.300
1764	16.300
2252	16.300
2417	16.300
2734	16.300
2820	16.300
2887	16.300
2895	16.300
3487	16.300
3541	16.300
3558	16.300
4389	16.300
316	16.400
368	16.400
408	16.400
667	16.400
726	16.400
1144	16.400
1479	16.400
1551	16.400
1636	16.400
1782	16.400
1792	16.400
1998	16.400
2458	16.400
2461	16.400
2507	16.400
3363	16.400
3612	16.400
3940	16.400
3962	16.400
3967	16.400
4007	16.400
4309	16.400
4438	16.400
4942	16.400
281	16.500
511	16.500
812	16.500
1205	16.500
1297	16.500
2005	16.500
2365	16.500
3501	16.500
3850	16.500
4109	16.500
4525	16.500
4638	16.500
4813	16.500
4992	16.500
632	16.600
699	16.600
720	16.600
757	16.600
1044	16.600
1065	16.600
1110	16.600
1345	16.600
1940	16.600
2412	16.600
3024	16.600
3471	16.600
3630	16.600
3675	16.600
4220	16.600
4866	16.600
1098	16.700
1197	16.700
1357	16.700
1457	16.700
2444	16.700
2702	16.700
2886	16.700
3300	16.700
3604	16.700
3815	16.700
4358	16.700
4890	16.700
4976	16.700
240	16.800
606	16.800
676	16.800
784	16.800
899	16.800
1234	16.800
1446	16.800
1802	16.800
1839	16.800
2758	16.800
3005	16.800
3215	16.800
3551	16.800
3786	16.800
3803	16.800
3840	16.800
4141	16.800
4186	16.800
4317	16.800
4726	16.800
447	16.900
535	16.900
1185	16.900
1237	16.900
2861	16.900
2975	16.900
3084	16.900
3173	16.900
3230	16.900
3707	16.900
3867	16.900
3888	16.900
4175	16.900
4409	16.900
4661	16.900
4970	16.900
35	17.000
390	17.000
440	17.000
756	17.000
950	17.000
1066	17.000
1120	17.000
1925	17.000
2596	17.000
2837	17.000
3038	17.000
3351	17.000
3569	17.000
3662	17.000
3924	17.000
4655	17.000
4796	17.000
5	17.100
358	17.100
660	17.100
752	17.100
1890	17.100
2090	17.100
2171	17.100
2781	17.100
2844	17.100
3032	17.100
3145	17.100
3158	17.100
3214	17.100
3650	17.100
4706	17.100
671	17.200
1210	17.200
1366	17.200
1540	17.200
2604	17.200
2923	17.200
2933	17.200
2998	17.200
3292	17.200
3454	17.200
3828	17.200
4023	17.200
4093	17.200
4130	17.200
4441	17.200
4821	17.200
4979	17.200
61	17.300
700	17.300
830	17.300
1339	17.300
1846	17.300
2089	17.300
2102	17.300
2152	17.300
2832	17.300
3207	17.300
3554	17.300
4374	17.300
4501	17.300
48	17.400
572	17.400
1355	17.400
1876	17.400
2294	17.400
2350	17.400
2399	17.400
2467	17.400
2520	17.400
2695	17.400
2906	17.400
3012	17.400
3098	17.400
3149	17.400
3170	17.400
3296	17.400
3297	17.400
4271	17.400
4541	17.400
4564	17.400
4908	17.400
4950	17.400
49	17.500
311	17.500
904	17.500
2032	17.500
2576	17.500
3209	17.500
3789	17.500
3907	17.500
4118	17.500
4295	17.500
4596	17.500
62	17.600
147	17.600
257	17.600
760	17.600
1971	17.600
2053	17.600
2360	17.600
2681	17.600
3518	17.600
3567	17.600
3613	17.600
3691	17.600
3984	17.600
4014	17.600
4071	17.600
4150	17.600
4334	17.600
4386	17.600
4425	17.600
1107	17.700
1218	17.700
1410	17.700
1466	17.700
2258	17.700
2409	17.700
3000	17.700
3368	17.700
3620	17.700
4231	17.700
4785	17.700
4819	17.700
4854	17.700
597	17.800
881	17.800
1595	17.800
1713	17.800
1858	17.800
1973	17.800
2601	17.800
2715	17.800
3611	17.800
4530	17.800
4809	17.800
850	17.900
1012	17.900
1125	17.900
2183	17.900
2303	17.900
3037	17.900
3318	17.900
4277	17.900
4626	17.900
4811	17.900
4944	17.900
4993	17.900
288	18.000
594	18.000
857	18.000
1978	18.000
2180	18.000
2581	18.000
2732	18.000
2788	18.000
3670	18.000
156	18.100
847	18.100
978	18.100
1252	18.100
1596	18.100
2721	18.100
3274	18.100
3574	18.100
3637	18.100
3711	18.100
3871	18.100
3931	18.100
4398	18.100
4801	18.100
4818	18.100
508	18.200
550	18.200
1918	18.200
2502	18.200
2513	18.200
3191	18.200
3252	18.200
3304	18.200
3877	18.200
4286	18.200
4430	18.200
4503	18.200
4787	18.200
222	18.300
412	18.300
559	18.300
807	18.300
1116	18.300
2044	18.300
2366	18.300
2474	18.300
3664	18.300
4845	18.300
45	18.400
420	18.400
871	18.400
2376	18.400
3253	18.400
3444	18.400
783	18.500
1230	18.500
2223	18.500
2347	18.500
2363	18.500
2660	18.500
2795	18.500
3022	18.500
3320	18.500
4032	18.500
4651	18.500
445	18.600
454	18.600
1652	18.600
1756	18.600
2138	18.600
2773	18.600
3412	18.600
880	18.700
924	18.700
992	18.700
1087	18.700
1141	18.700
1673	18.700
2021	18.700
875	18.800
1381	18.800
1796	18.800
2968	18.800
4825	18.800
759	18.900
1036	18.900
2280	18.900
4316	18.900
4321	18.900
4608	18.900
589	19.000
2843	19.000
4612	19.000
4893	19.000
810	19.100
1602	19.100
3669	19.100
4833	19.100
282	19.200
1348	19.200
2523	19.200
2901	19.200
3755	19.200
3881	19.200
3963	19.200
776	19.300
1370	19.300
4107	19.300
4361	19.300
4623	19.300
1511	19.400
3929	19.400
4080	19.400
539	19.500
3686	19.500
2203	19.600
2973	19.600
3277	19.700
304	19.800
768	19.800
3805	19.800
4414	19.800
4244	19.900
4683	19.900
338	20.000
480	20.000
2062	20.000
2735	20.000
3478	20.000
4068	20.000
2730	20.100
2586	20.200
799	20.400
3439	20.400
4730	20.400
839	20.900
3985	21.000
2810	21.200
963	22.400
1757	23.200
3952	23.300
3695	24.600
3839	24.900
3309	25.500
1236	25.600
2265	25.900
136	26.600
3009	26.900
4082	27.400
2912	27.900
230	28.000
3163	28.100
4713	28.200
203	28.700
547	28.900
1802	29.100
1847	29.100
4759	29.500
1040	29.600
985	29.700
1036	29.700
3781	29.700
3964	29.700
2118	29.800
4546	29.800
3583	29.900
227	30.000
2014	30.000
1524	30.100
3592	30.100
2807	30.200
3213	30.300
3570	30.300
3976	30.400
1771	30.500
3706	30.500
4752	30.500
3929	30.600
350	30.700
74	30.800
580	30.900
2733	31.100
4192	31.100
1012	31.200
1553	31.300
4844	31.400
4860	31.500
385	31.600
1824	31.600
3249	31.600
3989	31.600
1704	31.700
2191	31.700
2455	31.700
9	31.900
1288	31.900
1931	32.000
2496	32.000
1964	32.100
2996	32.100
3821	32.200
903	32.300
1317	32.300
2425	32.300
2641	32.300
4284	32.300
917	32.400
4125	32.400
4507	32.400
864	32.500
1892	32.500
783	32.600
1007	32.600
1104	32.600
1633	32.600
4930	32.600
2026	32.700
2302	32.700
2944	32.700
4522	32.700
2442	32.800
3854	32.800
1404	32.900
4179	32.900
1319	33.000
2413	33.000
2480	33.000
3520	33.000
1448	33.100
1473	33.100
2632	33.100
3973	33.100
182	33.400
1292	33.400
1691	33.400
2332	33.400
2694	33.400
2797	33.400
3407	33.400
3977	33.400
4684	33.400
1338	33.500
4362	33.500
4748	33.500
1102	33.600
4054	33.600
35	33.700
213	33.700
649	33.700
2914	33.800
4790	33.800
458	33.900
2074	33.900
477	34.000
671	34.000
1865	34.000
2352	34.000
812	34.100
939	34.100
3371	34.100
4111	34.100
4838	34.100
856	34.200
4487	34.200
329	34.300
1539	34.300
1546	34.300
2149	34.300
4251	34.300
4810	34.300
1513	34.400
3814	34.400
2611	34.500
3926	34.500
64	34.600
515	34.600
723	34.600
2205	34.600
2630	34.600
2652	34.600
3965	34.600
4261	34.600
829	34.700
2744	34.700
639	34.800
2707	34.800
155	34.900
906	34.900
2237	34.900
3352	34.900
3575	34.900
2806	35.000
2950	35.000
2967	35.000
3200	35.100
3376	35.100
389	35.200
3266	35.200
3674	35.200
4100	35.200
1533	35.300
2152	35.300
3662	35.300
3684	35.300
1449	35.400
1910	35.400
3086	35.400
2262	35.500
4000	35.500
4191	35.500
1272	35.600
2760	35.600
3388	35.700
3629	35.800
2143	36.000
3103	36.000
3760	36.000
1068	36.100
3325	36.100
2284	36.200
2906	36.200
4144	36.200
366	36.300
766	36.300
998	36.300
2460	36.300
3061	36.300
3578	36.300
4612	36.300
1578	36.400
1769	36.400
3309	36.400
4140	36.400
1139	36.500
3970	36.500
4857	36.500
357	36.600
330	36.700
2489	36.700
3661	36.700
4320	36.700
2859	36.800
3715	36.800
4647	36.800
1912	36.900
2634	36.900
3687	36.900
4505	37.000
2306	37.100
2309	37.100
4554	37.100
4839	37.100
523	37.200
1804	37.200
268	37.300
1787	37.300
3152	37.300
3939	37.300
4241	37.300
4729	37.300
4165	37.400
416	37.500
709	37.500
1000	37.600
1392	37.600
4197	37.600
244	37.700
565	37.700
1676	37.700
3475	37.700
3508	37.700
4530	37.700
643	37.800
4781	37.800
304	37.900
581	37.900
981	37.900
2742	37.900
2511	38.000
3476	38.000
1624	38.100
140	38.200
221	38.200
916	38.200
2983	38.200
3546	38.200
1087	38.300
784	38.400
4984	38.400
2106	38.500
3959	38.500
2171	38.600
792	38.700
3339	38.700
4941	38.700
205	38.800
567	38.800
978	38.900
1772	38.900
4488	39.000
4661	39.000
3593	39.100
504	39.200
2781	39.200
1567	39.400
1647	39.400
3448	39.400
4778	39.400
4783	39.500
799	39.600
1015	39.600
3153	39.600
4623	39.600
2709	39.800
3624	39.800
3930	39.800
4386	39.800
2261	39.900
4072	40.000
1916	40.100
4228	40.100
379	40.300
1987	40.300
3780	40.300
3913	40.300
4561	40.300
4354	40.400
4533	40.400
67	40.500
162	40.500
1722	40.500
2879	40.500
947	40.600
3301	40.600
3746	40.600
3873	40.600
1169	40.700
431	40.800
4499	40.800
4772	40.800
922	40.900
1572	40.900
1919	40.900
2155	40.900
2011	41.000
3368	41.100
2251	41.200
2510	41.200
2040	41.300
1803	41.400
4467	41.400
433	41.500
4844	41.500
1897	41.600
3060	41.600
3589	41.600
4179	41.600
605	41.700
751	41.700
2108	41.700
2720	41.700
1123	41.800
2930	41.800
1663	41.900
3542	41.900
4871	41.900
755	42.000
1009	42.100
2217	42.100
2252	42.100
4008	42.100
505	42.200
2224	42.200
3005	42.200
4566	42.200
1185	42.300
2882	42.300
3566	42.300
258	42.400
4036	42.400
4877	42.400
440	42.500
1053	42.600
3009	42.600
3947	42.600
832	42.700
328	42.800
1147	42.900
3894	42.900
4845	42.900
2022	43.000
2170	43.100
2199	43.100
3288	43.100
3371	43.100
3713	43.100
1360	43.200
2887	43.300
4580	43.300
2174	43.400
3763	43.400
4370	43.400
4582	43.500
1610	43.600
3799	43.600
4449	43.600
1482	43.700
1049	43.900
4897	43.900
4157	44.000
1642	44.100
1843	44.100
2315	44.100
2891	44.100
3572	44.100
3716	44.100
2616	44.200
3608	44.200
2807	44.300
4198	44.300
4904	44.300
1270	44.700
4543	44.800
208	44.900
2135	44.900
43	45.000
896	45.000
3659	45.000
4063	45.000
3768	45.200
1652	45.400
3544	45.400
2300	45.500
4029	45.500
4324	45.500
4704	45.800
98	46.000
1324	46.000
4965	46.100
3150	46.200
3223	46.200
1101	46.300
952	46.400
1305	46.500
3858	46.500
318	46.600
885	46.600
2622	46.600
3844	46.700
1430	46.800
3104	46.800
3319	46.800
3696	46.900
3803	46.900
480	47.000
1378	47.100
1941	47.100
3272	47.300
1555	47.400
4546	47.400
216	47.500
1197	47.500
1335	47.500
4735	47.500
4933	47.500
65	47.600
455	47.600
1014	47.600
63	47.800
253	47.800
1521	47.800
1291	47.900
2430	47.900
2466	47.900
2769	48.000
1745	48.100
2058	48.100
2838	48.200
4261	48.200
4077	48.300
1794	48.400
3320	48.400
4178	48.400
4252	48.400
2565	48.500
854	48.600
1232	48.600
3973	48.600
2914	48.800
3078	48.800
4997	48.800
2939	48.900
1937	49.000
4957	49.000
61	49.100
1388	49.100
3502	49.300
3528	49.300
1751	49.400
3644	49.400
2378	49.500
1090	49.600
3354	49.600
3979	49.600
1543	49.700
1068	49.800
1991	49.800
2889	49.800
3567	49.800
3962	49.800
4191	49.800
4806	49.800
3264	49.900
3783	50.000
3850	50.000
4307	50.100
4495	50.100
238	50.200
771	50.300
1871	50.300
2069	50.300
3241	50.300
3213	50.500
4830	50.500
1479	50.600
54	50.700
1879	50.700
431	50.800
671	50.800
1374	50.800
3087	50.800
4521	50.800
761	50.900
902	50.900
2893	50.900
156	51.000
1583	51.000
2064	51.000
2403	51.000
2795	51.000
4917	51.100
49	51.200
188	51.300
4241	51.300
2175	51.500
2309	51.500
1137	51.600
1676	51.600
4974	51.600
211	51.700
2256	51.700
2677	51.800
4388	51.800
2813	51.900
890	52.000
715	52.100
1011	52.100
2400	52.100
4650	52.100
1771	52.400
1182	52.500
3538	52.500
756	52.600
2120	52.600
2335	52.600
301	52.700
476	52.700
2492	52.700
2854	52.700
3266	52.700
90	52.800
2019	52.800
1149	52.900
1003	53.000
2938	53.000
2094	53.100
3342	53.100
3964	53.100
1670	53.200
1767	53.200
3527	53.200
4718	53.400
2623	53.500
3913	53.700
64	53.800
4509	53.800
2821	54.000
3570	54.000
452	54.200
4095	54.300
4934	54.400
30	54.500
4436	54.500
50	54.700
2542	54.700
2862	54.700
3917	54.700
2657	54.800
335	54.900
2819	54.900
2805	55.000
2963	55.000
1282	55.100
2053	55.100
4262	55.200
1312	55.400
1619	55.400
612	55.500
1097	55.700
1713	55.700
2899	55.700
3790	55.700
4304	55.800
2775	55.900
1972	56.000
4194	56.000
2667	56.100
4704	56.100
1520	56.200
252	56.300
403	56.300
4444	56.300
1391	56.400
2173	56.400
2377	56.400
4678	56.500
102	56.600
694	56.600
1766	56.600
2764	56.600
2767	56.600
1626	56.800
3471	56.800
3993	56.800
4108	56.800
41	56.900
236	56.900
1544	56.900
2449	56.900
3633	56.900
856	57.100
172	57.200
284	57.200
2618	57.200
4243	57.200
521	57.300
4476	57.400
3269	57.600
4528	57.600
491	57.700
505	57.700
4351	57.800
4475	57.800
4557	57.800
4234	57.900
2025	58.000
2472	58.100
165	58.400
1795	58.400
3097	58.400
4402	58.400
3700	58.500
3665	58.600
3443	58.700
238	58.800
3365	58.800
881	58.900
4366	58.900
852	59.100
1897	59.100
3954	59.100
370	59.200
2708	59.200
2221	59.300
228	59.400
2192	59.400
3809	59.400
3955	59.400
1688	59.500
3414	59.600
1762	59.800
4094	59.900
675	60.100
1590	60.100
3681	60.100
4967	60.300
623	60.400
3136	60.400
4443	60.400
2320	60.500
4097	60.500
1430	60.600
2440	60.600
3179	60.600
4815	60.600
633	60.700
3294	60.700
3350	60.700
4501	60.700
3457	60.800
3600	60.800
3857	60.800
1280	60.900
1291	60.900
3548	60.900
4664	60.900
5000	61.000
3105	61.100
4774	61.100
4933	61.100
51	61.200
3008	61.200
537	61.500
2518	61.500
3783	61.500
960	61.600
847	61.700
23	61.800
1517	61.800
2092	62.000
2345	62.100
4275	62.100
652	62.200
3648	62.200
2479	62.400
3004	62.400
4571	62.400
2040	62.500
2646	62.500
2802	62.600
99	62.700
4377	62.700
2042	62.800
643	62.900
1631	62.900
3488	62.900
319	63.000
367	63.000
2863	63.000
4149	63.000
4549	63.000
2490	63.100
1151	63.200
3586	63.200
754	63.300
3371	63.300
264	63.500
1258	63.500
4076	63.700
2085	63.800
4217	63.800
1929	63.900
4241	64.000
3211	64.300
4111	64.300
678	64.400
1957	64.400
2349	64.400
3952	64.400
1093	64.500
90	64.600
2871	64.600
3758	64.600
2115	64.700
2097	64.800
1332	64.900
1833	64.900
3277	64.900
736	65.000
961	65.000
1363	65.000
4631	65.000
841	65.200
4164	65.200
2924	65.300
4696	65.300
4898	65.400
1271	65.500
4090	65.500
4303	65.500
4323	65.500
1414	65.600
2634	65.600
4985	65.700
3242	65.800
3394	65.800
1173	65.900
4077	65.900
4079	66.000
290	66.100
475	66.100
3964	66.100
2171	66.300
1802	66.400
2384	66.400
1507	66.500
663	66.600
4058	66.600
4342	66.600
158	66.700
719	66.700
1471	66.700
2850	66.700
1182	66.800
3411	66.800
3804	66.800
345	66.900
3814	66.900
4302	67.000
4331	67.000
807	67.100
2697	67.200
3641	67.200
517	67.300
1160	67.400
1527	67.400
2280	67.400
3361	67.400
1520	67.500
1815	67.500
3337	67.500
4526	67.500
4698	67.500
853	67.600
1005	67.600
3206	67.600
13	67.700
785	67.700
2317	67.700
2622	67.700
3533	67.700
31	67.900
1170	67.900
3727	67.900
634	68.000
908	68.000
1504	68.100
2399	68.100
3832	68.100
798	68.200
1538	68.200
3459	68.200
3281	68.300
4348	68.300
4992	68.300
117	68.400
951	68.400
1398	68.400
2263	68.500
3047	68.500
2973	68.600
3015	68.600
1142	68.700
3264	68.700
1158	68.800
3430	68.800
3946	68.800
4980	68.800
1495	68.900
2510	68.900
3684	68.900
2854	69.000
3404	69.000
3495	69.000
4629	69.000
450	69.100
1253	69.100
1345	69.100
1913	69.100
2165	69.100
3033	69.100
3085	69.100
1773	69.200
3974	69.200
4956	69.200
154	69.300
3074	69.300
1571	69.400
2216	69.400
2671	69.400
3470	69.400
603	69.500
294	69.600
613	69.600
3928	69.600
3333	69.700
1919	69.800
2378	69.800
3965	69.800
461	69.900
863	69.900
4249	69.900
1097	70.000
2269	70.000
4379	70.000
695	70.100
3156	70.100
4034	70.100
4788	70.100
527	70.200
886	70.200
1079	70.200
2220	70.200
2987	70.200
3201	70.200
3409	70.200
2713	70.300
1772	70.400
1354	70.500
3818	70.600
1546	70.700
3705	70.700
21	70.800
416	70.800
1143	70.800
1857	70.800
4288	70.800
4529	70.800
383	70.900
4751	70.900
579	71.000
1228	71.000
2981	71.100
3840	71.100
551	71.300
1370	71.300
2692	71.400
3528	71.400
4507	71.400
4470	71.600
63	71.700
1205	71.700
4060	71.700
4690	71.700
1365	71.800
3417	71.800
708	71.900
2565	71.900
4031	71.900
779	72.000
2682	72.000
3355	72.100
3879	72.100
4004	72.100
365	72.200
1761	72.200
4502	72.200
1311	72.300
1595	72.400
1822	72.400
2736	72.400
3369	72.400
4498	72.400
1579	72.500
2170	72.500
2353	72.500
2787	72.500
3809	72.500
1255	72.600
1963	72.600
2223	72.600
617	72.800
3414	72.800
115	72.900
1081	72.900
3543	72.900
432	73.000
330	73.100
789	73.100
421	73.200
1760	73.200
4152	73.200
4655	73.300
1264	73.400
1604	73.500
4406	73.600
1400	73.700
1651	73.700
1317	73.800
1219	73.900
1827	73.900
3529	73.900
4055	73.900
1703	74.000
500	74.100
1680	74.200
1900	74.200
2667	74.200
2506	74.300
3178	74.300
1864	74.400
3869	74.500
3894	74.500
4749	74.500
1034	74.600
3316	74.600
977	74.700
3004	74.700
4497	74.700
230	74.800
391	74.800
2952	74.800
1338	74.900
370	75.000
214	75.100
1240	75.100
1423	75.100
1481	75.100
1737	75.100
2694	75.200
32	75.300
2786	75.400
3220	75.400
3428	75.400
1410	75.500
2648	75.600
4353	75.600
377	75.800
701	75.800
3389	75.800
1204	75.900
2041	75.900
3924	76.000
3960	76.000
1736	76.100
68	76.200
2581	76.200
2759	76.200
3771	76.200
1884	76.300
3011	76.400
487	76.500
1131	76.500
2144	76.500
714	76.600
2541	76.600
2868	76.600
872	76.700
2308	76.700
2880	76.700
3095	76.900
1288	77.000
2203	77.000
3254	77.100
4167	77.100
224	77.200
4669	77.500
4085	77.800
4442	77.800
945	77.900
1399	78.100
2744	78.100
3550	78.200
3057	78.300
1010	78.400
1650	78.400
3426	78.400
810	78.600
206	78.800
4164	78.900
4833	78.900
2548	79.200
3710	79.200
1528	79.300
2921	79.300
4153	79.300
1120	79.900
3464	80.000
3903	80.000
2473	80.100
3150	80.100
3939	80.100
933	80.200
2914	80.200
348	80.500
3127	80.500
217	80.700
1592	80.800
1960	80.800
2771	80.800
4524	80.800
4111	80.900
1197	81.000
3146	81.000
1186	81.100
4548	81.100
1505	81.200
1982	81.200
3332	81.200
3889	81.200
4423	81.200
203	81.300
3806	81.300
3968	81.300
3679	81.500
3641	81.600
1286	81.700
4920	81.700
1378	81.800
4239	81.800
2159	82.000
3417	82.100
4714	82.100
1326	82.300
2138	82.400
2566	82.500
3211	82.600
4908	82.600
4471	82.700
494	82.800
608	82.900
2346	82.900
4581	82.900
4692	82.900
576	83.000
3956	83.100
2600	83.200
28	83.300
2454	83.300
2870	83.500
3925	83.700
4737	83.800
544	84.000
4512	84.000
805	84.100
190	84.200
628	84.200
3855	84.200
160	84.300
313	84.300
398	84.300
513	84.300
2985	84.300
4209	84.300
4816	84.300
1482	84.400
254	84.500
922	84.900
79	85.000
507	85.000
1156	85.000
4694	85.100
4071	85.200
828	85.300
1915	85.300
3002	85.300
619	85.600
1741	85.700
1775	85.700
3713	85.700
2841	85.900
4330	85.900
4498	85.900
430	86.100
4417	86.100
4499	86.200
710	86.500
2581	86.500
3377	86.500
4070	86.600
1522	86.800
1415	86.900
1429	87.000
2087	87.100
3087	87.100
290	87.200
2665	87.200
2943	87.200
3909	87.200
1161	87.300
1255	87.300
3048	87.300
3701	87.300
4723	87.300
222	87.400
1893	87.400
4267	87.500
1778	87.600
2372	87.600
152	87.700
1278	87.700
1727	87.700
2589	87.800
3396	87.800
3864	87.900
4681	87.900
1942	88.000
702	88.100
3563	88.100
4044	88.100
4873	88.100
464	88.200
797	88.200
969	88.300
74	88.400
1155	88.400
1720	88.400
2611	88.400
3285	88.400
719	88.500
754	88.600
1313	88.600
2842	88.700
1614	88.800
215	88.900
914	88.900
3387	88.900
3427	88.900
1694	89.000
2120	89.000
1658	89.100
1814	89.100
3779	89.100
266	89.300
1055	89.300
17	89.400
1489	89.400
2615	89.400
3454	89.400
1902	89.500
1993	89.500
2997	89.500
3846	89.500
4690	89.600
789	89.700
3899	89.700
1379	89.800
3144	89.800
3264	89.800
1344	89.900
3914	89.900
3915	89.900
4133	89.900
4891	89.900
123	90.000
[truncated: 16,847 more rows]
