# Supplementary material for: Transient Response of Basal Ganglia Network in Healthy and Low-Dopamine State
Source: eNeuro. 2022 Mar 17;9(2):ENEURO.0376-21.2022. doi: 10.1523/ENEURO.0376-21.2022 (PMC8938981; doi:10.1523/ENEURO.0376-21.2022)
Supplement: Extended Data 1 — Basal ganglia transient response. Download Extended Data 1, ZIP file. [file enu-eN-NWR-0376-21-s03.zip › Basal-Ganglia-Transient-Response-main/BGcore/Simulations/BasalFiring/data/D2-15137-0.gdf]

7980	12.400
5772	14.600
7770	14.800
9685	15.000
9874	15.300
9039	15.400
9774	15.500
8169	15.600
9065	16.000
8746	16.100
9978	16.200
5467	16.300
5867	16.300
7869	16.500
5625	16.600
9260	16.700
9708	16.700
6920	16.800
9851	16.900
9295	17.000
5789	17.100
8221	17.100
5670	17.200
8161	17.200
8268	17.200
5993	17.300
7495	17.300
7715	17.300
8104	17.300
5891	17.400
8786	17.400
6587	17.500
9187	17.500
6256	17.600
6647	17.600
8420	17.600
7325	17.700
7895	17.700
9856	17.700
6935	17.800
6957	17.900
5244	18.000
9076	18.000
5390	18.100
8981	18.100
5333	18.300
8562	18.300
9010	18.400
9785	18.500
5547	18.600
5791	18.700
9588	18.700
9697	18.800
6778	19.100
7323	19.100
8887	19.100
8142	19.300
9408	19.300
7225	19.400
5519	19.500
9641	19.500
8187	19.600
5246	19.800
6955	19.900
7766	20.000
7579	20.400
8767	20.400
8868	20.600
6215	20.700
7048	20.700
6566	21.200
9711	21.200
7130	21.800
8463	22.600
9164	22.700
6857	22.800
5923	23.200
5330	23.300
6614	25.000
9025	25.100
8828	25.200
6238	25.500
8312	26.100
8378	26.100
7985	26.600
9191	26.800
5954	27.500
8916	27.500
7913	27.900
6817	28.600
6013	29.200
7827	29.700
5122	29.800
9819	30.100
9641	30.300
5275	30.700
7371	30.800
9454	30.900
5562	31.000
9031	31.300
9134	31.300
5555	31.400
8561	31.700
8335	31.900
5155	32.100
7889	32.100
8609	32.200
6241	32.300
7279	32.700
5213	32.800
6373	32.800
8969	33.000
7327	33.100
6708	33.200
9223	33.200
5589	33.400
9153	33.500
5729	34.000
7903	34.100
8462	34.100
6039	34.200
7841	34.200
5516	34.500
5263	34.600
8661	34.600
8457	34.700
6765	35.100
6518	35.200
7117	35.200
9860	35.200
6092	35.400
7246	35.400
8292	35.500
8932	35.500
5709	35.700
5337	35.800
7403	35.800
5804	35.900
8798	35.900
6361	36.000
8452	36.000
9693	36.000
6887	36.100
8693	36.700
7391	36.900
5462	37.000
6607	37.100
8376	37.100
9822	37.100
7457	37.200
6513	37.500
8620	37.500
5209	37.600
5488	37.700
7645	37.700
8208	37.700
5239	37.800
7859	37.900
9854	38.000
5406	38.100
9438	38.100
7881	38.200
8569	38.200
9927	38.200
9077	38.300
6131	38.400
6597	38.400
5954	38.500
7440	38.500
5327	38.600
5923	38.600
6549	38.600
9300	38.600
5259	38.700
7341	38.700
7787	38.800
5852	39.000
9100	39.100
9305	39.100
5152	39.200
9269	39.200
8567	39.300
5163	39.400
7452	39.400
6442	39.600
5731	39.700
8483	39.800
8646	39.800
6333	39.900
8767	40.000
6673	40.200
7522	40.200
6988	40.300
7606	40.300
5960	40.500
5205	40.700
5778	41.100
9454	41.100
6913	41.200
7495	41.500
9847	41.500
7540	41.800
5611	41.900
6992	41.900
6097	42.100
5459	42.200
8002	42.200
9633	42.300
8214	42.400
8816	42.400
9161	42.400
5861	42.500
5896	42.500
6641	42.800
9020	43.100
7234	43.300
8130	43.300
7238	43.400
8465	43.400
9119	43.400
7882	43.500
8176	43.500
8989	43.500
7615	43.700
6332	44.000
6122	44.100
8259	44.200
6819	44.500
5044	44.700
7089	44.900
5608	45.100
8678	45.200
5519	45.300
5836	45.300
6825	45.300
6963	45.300
6020	45.800
6242	45.800
7995	46.000
6211	46.100
6812	46.100
6444	46.200
9275	46.200
7113	46.400
8750	46.400
8562	46.600
8319	46.700
8178	47.000
9124	47.300
9345	47.400
7082	47.700
7666	47.800
9018	47.800
5252	47.900
9915	47.900
9026	48.100
9343	48.200
5236	48.300
5311	48.400
7909	48.400
9910	48.400
5607	48.500
6145	48.500
6310	48.900
7991	49.100
7759	49.400
7856	49.400
5516	49.500
6528	49.500
7351	49.600
8581	49.600
8669	49.600
6561	49.900
5266	50.000
7903	50.000
6801	50.200
8019	50.200
8511	50.300
7789	50.400
8640	50.400
7359	50.500
9317	50.700
5026	50.800
9452	50.800
5785	51.000
8972	51.000
7325	51.100
9335	51.100
7080	51.300
6023	51.600
6827	51.600
6451	51.700
8071	51.700
7043	51.800
5800	52.000
5367	52.200
8396	52.200
9042	52.200
8423	52.300
8197	52.400
9618	52.400
9963	52.500
7840	52.700
8313	52.700
5579	52.800
6273	53.000
8598	53.000
5121	53.100
8503	53.100
8903	53.100
5429	53.300
6507	53.300
5102	53.400
8484	53.600
6401	53.800
6666	53.900
7235	53.900
7982	53.900
6485	54.200
8942	54.200
6939	54.300
9854	54.300
9933	54.400
5245	54.600
7297	54.600
9772	54.600
5470	54.700
9557	54.700
8532	54.800
6244	55.000
6429	55.000
6877	55.000
7430	55.100
8181	55.100
5782	55.400
6246	55.400
9292	55.400
8609	55.600
7812	55.700
7955	55.700
5911	55.900
6776	55.900
7033	56.000
9823	56.000
8477	56.100
5434	56.200
5227	56.300
5458	56.400
6195	56.400
5630	56.500
6562	56.500
9176	56.500
9513	56.500
7469	56.600
8062	56.600
6516	56.700
6550	56.700
9938	57.000
7521	57.200
8742	57.300
5475	57.600
9182	57.700
6379	57.900
8321	58.000
8372	58.000
7677	58.100
8393	58.100
8378	58.200
9739	58.200
5504	58.500
7471	58.500
8208	58.600
6058	58.700
5963	58.900
6142	58.900
8602	58.900
8857	58.900
7879	59.000
9006	59.000
5318	59.100
6635	59.100
7337	59.100
7818	59.200
7385	59.400
5018	60.100
7382	60.100
6128	60.200
7993	60.300
8799	60.700
9980	60.800
7813	60.900
9857	60.900
8287	61.100
9424	61.200
5616	61.400
5257	61.500
5974	61.500
8413	61.600
9114	61.600
5383	62.500
8738	62.500
9005	62.500
7967	63.000
8275	63.300
9358	63.300
7016	63.500
7240	63.500
7188	63.900
5747	64.000
7628	64.400
8059	64.400
9094	64.500
9800	64.500
7892	64.600
5172	64.700
7729	64.800
5853	64.900
6979	64.900
5037	65.000
8264	65.100
5852	65.500
5745	65.800
8428	65.800
8212	65.900
8830	66.000
6143	66.100
7969	66.200
5560	66.400
7483	66.400
6722	66.500
6822	66.700
7028	66.700
7735	66.700
8745	66.700
5885	66.800
5951	66.900
9385	66.900
5262	67.000
5300	67.000
8391	67.000
9066	67.100
5841	67.200
9498	67.300
9070	67.400
6407	67.500
8386	67.500
9873	67.500
9124	67.600
8437	67.700
8707	67.700
7270	67.800
9222	67.800
5007	68.000
5983	68.300
6980	68.300
5271	68.400
5278	68.600
7850	68.600
9184	68.600
6694	68.700
9139	68.900
5306	69.300
6851	69.300
5427	69.400
6293	69.400
6271	69.500
6049	69.600
5848	69.700
7242	69.700
7663	69.700
9589	69.900
9435	70.600
8311	70.700
6660	70.900
7064	70.900
9254	71.000
6259	71.100
6960	71.200
8647	71.200
6771	71.300
5402	71.600
7134	71.600
9463	71.700
7248	71.800
5755	72.300
8829	72.300
8038	72.500
9007	72.500
6763	72.600
6091	72.700
6700	72.800
8066	72.900
9146	72.900
6926	73.000
7322	73.000
8627	73.300
8726	73.300
9353	73.300
9994	73.300
6458	73.400
6056	73.500
6710	73.500
9230	73.500
5073	73.600
8749	73.800
5186	73.900
5435	73.900
6839	74.000
8983	74.000
7902	74.100
5093	74.200
6075	74.200
6096	74.200
6383	74.200
9808	74.400
9068	74.500
6718	74.700
7139	75.000
5333	75.100
7962	75.100
5789	75.300
6228	75.500
8095	75.700
8554	75.900
6320	76.000
9778	76.000
9223	76.200
7764	76.300
7854	76.300
5896	76.400
6063	76.400
7903	76.400
8498	76.400
5632	76.600
5484	76.700
7525	76.700
6363	76.800
6611	76.900
5146	77.300
5282	77.400
6574	77.400
6822	77.400
7279	77.400
8840	77.500
7500	77.600
9882	77.600
6736	77.800
7703	77.800
8011	77.900
7536	78.100
6837	78.200
5159	78.400
6287	78.400
8952	78.600
8418	78.700
5668	78.800
6195	78.900
7829	79.000
7253	79.100
6540	79.200
6659	79.800
8262	80.200
5682	80.300
6530	80.300
5495	80.400
7499	80.400
6160	80.500
6274	80.700
6918	80.900
9482	81.100
6614	81.200
8061	81.200
8131	81.200
9064	81.200
6147	81.300
7833	81.300
6154	81.400
6836	81.500
5211	81.600
9650	81.600
5641	81.700
9150	81.700
5882	81.800
9968	81.800
6703	81.900
7394	81.900
7955	82.100
8826	82.100
9213	82.100
5525	82.600
8733	82.800
9282	82.800
9314	82.800
7549	82.900
8242	82.900
9734	83.000
6469	83.100
9268	83.500
7934	83.600
9477	83.600
8592	83.700
9857	83.800
9289	84.000
5352	84.200
6352	84.200
9169	84.300
5073	84.600
7434	84.800
7873	84.900
5661	85.100
9697	85.100
7427	86.000
8487	86.000
8285	86.400
5381	86.500
5774	86.500
6143	86.700
5509	87.000
9081	87.400
8656	87.800
9381	87.800
5338	88.100
6410	88.300
5153	88.400
5718	88.600
8089	88.600
7055	88.700
7082	88.900
7834	88.900
8000	88.900
7391	89.300
5238	89.400
5770	89.800
9408	90.000
7248	90.100
9300	90.100
9442	90.200
9692	90.200
5048	90.300
6047	90.300
8885	90.600
7283	90.800
5625	90.900
9997	90.900
6744	91.000
9006	91.200
5822	91.300
8139	91.300
7742	91.400
9881	91.400
6166	91.500
8819	91.500
9927	91.500
8195	91.700
5413	91.800
9220	91.800
9038	91.900
9270	91.900
9454	92.000
6848	92.100
7185	92.100
8447	92.100
7483	92.200
5845	92.300
7442	92.300
9022	92.400
9751	92.400
6812	92.500
7615	92.600
8271	92.600
5152	92.700
5365	92.700
7371	92.700
5665	92.800
9440	92.800
8387	92.900
6049	93.000
5837	93.100
6001	93.200
9342	93.200
6516	93.300
9361	93.400
9658	93.400
9309	93.500
9642	93.600
8221	93.700
9141	93.800
9648	94.000
6662	94.100
8860	94.100
5621	94.200
7924	94.200
8070	94.200
9424	94.200
6483	94.300
5296	94.400
5235	94.500
9298	94.600
9867	94.600
8619	94.700
7657	94.800
8205	94.800
8321	94.800
5227	95.000
9568	95.000
7054	95.200
9308	95.200
6267	95.300
9336	95.300
9704	95.300
5768	95.400
9470	95.500
7078	95.600
5045	95.700
6867	95.700
8888	95.800
7748	95.900
9974	95.900
8611	96.100
5769	96.200
6037	96.400
5489	96.900
6856	96.900
7627	96.900
8291	97.200
9149	97.200
9235	97.500
9818	97.600
5200	97.700
8878	97.800
5397	97.900
5743	97.900
5901	97.900
8374	97.900
9147	97.900
9547	97.900
5531	98.000
8884	98.000
5211	98.100
5427	98.100
9938	98.100
5664	98.200
9195	98.200
9297	98.700
5689	98.900
8618	99.100
8289	99.300
6774	99.400
9265	99.400
8944	99.500
6712	99.700
7026	99.700
6423	99.800
7770	99.800
8696	99.800
8836	100.000
5615	100.200
7575	100.400
6213	100.500
7331	101.000
9886	101.000
6631	101.100
5775	101.300
6564	101.300
6776	101.500
5725	101.600
6472	101.600
7768	101.900
8261	102.000
5654	102.100
9323	102.100
9748	102.300
7340	102.400
9780	102.400
8638	102.500
9045	102.600
5120	102.700
8016	102.700
9392	102.700
8885	102.800
9174	102.800
8915	103.000
9681	103.300
7150	103.500
8689	103.600
7530	103.700
8224	103.800
5177	104.300
5850	104.300
8124	104.300
8197	104.400
5139	104.500
9183	104.500
6788	104.600
7628	104.700
7959	104.700
5232	104.800
8818	104.900
5606	105.100
7353	105.100
8343	105.200
7270	105.700
5040	105.800
7816	105.900
7407	106.200
5236	106.300
5678	106.300
6304	106.300
7251	106.300
7916	106.300
8457	106.500
8760	106.700
5764	106.900
6913	106.900
8966	106.900
9949	107.000
5161	107.100
7666	107.100
7386	107.200
7172	107.300
7288	107.300
8192	107.500
5046	107.600
9141	107.700
6311	107.800
9025	107.800
5645	108.000
8814	108.200
6511	108.300
9906	108.300
7105	108.400
7605	108.500
8645	108.500
9113	108.500
5915	108.600
6571	108.800
7961	108.800
5395	108.900
6493	108.900
9905	108.900
6698	109.000
7680	109.000
8223	109.000
8394	109.000
7250	109.100
7312	109.100
9092	109.100
6817	109.200
7086	109.200
6872	109.300
8780	109.400
9708	109.400
9873	109.400
6958	109.500
7019	109.600
9529	109.700
9824	109.700
7797	109.800
8102	109.900
8561	109.900
7124	110.000
7465	110.100
5478	110.300
8762	110.400
9903	110.500
9105	110.700
9290	110.800
7687	111.000
9012	111.000
5589	111.100
9716	111.300
8126	111.500
8336	111.500
7365	111.800
8774	111.800
5713	111.900
7683	111.900
6305	112.000
8773	112.200
5654	112.700
6815	112.800
7177	112.800
7733	112.800
8673	112.900
6012	113.000
6680	113.200
9674	113.200
8874	113.400
9763	113.600
7007	113.700
7357	113.700
5028	114.000
6278	114.000
7064	114.000
7383	114.000
7900	114.000
6129	114.200
6738	114.200
9328	114.200
5334	114.300
7026	114.400
8830	114.400
9592	114.400
6470	114.500
7300	114.600
7322	114.800
7676	114.800
8813	114.800
9355	114.900
6255	115.100
5426	115.200
6640	115.200
7104	115.300
7607	115.300
6590	115.400
6202	115.600
7436	115.600
8033	115.600
9601	115.600
5815	115.700
9162	115.700
9622	115.700
7861	115.900
5659	116.200
9858	116.200
5025	116.300
7897	116.400
9329	116.400
7182	116.500
5820	116.700
7415	116.700
7388	116.800
5176	116.900
5707	116.900
8157	116.900
9181	116.900
5204	117.000
7058	117.000
5714	117.100
8308	117.100
6039	117.200
6448	117.200
5784	117.300
6006	117.300
6293	117.300
9211	117.300
7237	117.400
7400	117.400
7820	117.400
6154	117.600
8290	117.600
8974	117.600
7152	117.700
5453	117.800
9987	117.800
7804	117.900
9299	117.900
5062	118.000
5255	118.000
9040	118.000
6106	118.100
9153	118.200
6157	118.400
8325	118.400
7161	118.500
6343	118.600
9484	118.600
9756	118.700
9865	118.700
8767	118.800
6268	118.900
9144	118.900
6467	119.000
9388	119.000
9463	119.000
5434	119.100
5844	119.100
8834	119.100
7828	119.200
6972	119.300
9644	119.300
8104	119.400
7747	119.500
6694	119.600
7792	119.600
5577	119.800
6442	119.900
5774	120.000
5955	120.200
6008	120.300
9527	120.300
9849	120.300
5061	120.400
7715	120.400
9569	120.400
9686	120.400
5825	120.500
6916	120.500
9720	120.500
5837	120.600
8142	120.700
8221	120.700
5897	120.800
7246	120.900
7928	120.900
6055	121.000
8621	121.100
8976	121.100
5364	121.200
6652	121.200
5939	121.300
5220	121.400
6018	121.400
8401	121.400
9107	121.400
6057	121.700
7288	121.700
9602	121.700
6975	121.800
8114	121.800
9238	121.800
6215	121.900
5834	122.000
8580	122.000
8637	122.000
6655	122.100
8585	122.300
7854	122.400
9024	122.600
5456	122.700
8236	122.700
8495	122.700
9426	122.700
7478	122.800
9524	122.800
9854	122.900
7688	123.000
5140	123.100
6451	123.100
5391	123.200
5891	123.200
8108	123.200
6691	123.400
7231	123.400
5032	123.500
6294	123.500
9893	123.500
6388	123.600
7413	123.900
8734	124.000
6748	124.100
7084	124.100
8674	124.200
9477	124.200
8771	124.300
9887	124.300
7672	124.400
7349	124.500
9600	124.500
9382	124.600
5471	124.700
6815	124.700
7835	124.700
6541	124.800
6505	124.900
5919	125.000
6824	125.100
7554	125.200
7589	125.200
7538	125.300
5399	125.400
5341	125.500
6986	125.500
8451	125.500
8702	125.500
6897	125.600
9495	125.700
6663	125.800
7050	125.800
7614	125.900
8943	125.900
5163	126.000
7927	126.000
7710	126.100
8222	126.100
6706	126.200
7382	126.200
9483	126.200
6722	126.300
7225	126.400
5407	126.600
9921	126.600
8375	126.700
7262	126.800
9111	126.800
9219	126.900
5033	127.000
5430	127.000
6185	127.000
6440	127.200
6579	127.300
8089	127.300
9403	127.400
9445	127.400
9703	127.400
9930	127.400
5123	127.500
5888	127.600
7573	127.700
8176	127.700
5003	127.800
7270	127.800
9062	127.800
8792	127.900
9856	127.900
7665	128.000
8245	128.000
8759	128.000
7660	128.100
5912	128.300
5185	128.400
6362	128.500
6785	128.600
8075	128.700
9905	128.700
8395	128.800
9150	128.800
8147	129.000
5655	129.200
6566	129.200
6053	129.300
7204	129.300
6271	129.400
9125	129.500
9672	129.600
5389	129.700
5545	129.700
5687	129.800
6234	129.800
5422	130.100
8866	130.200
8412	130.500
8730	130.500
6602	130.600
9037	130.600
9566	130.700
8547	131.000
5086	131.100
5605	131.100
5091	131.200
5590	131.300
6040	131.300
7057	131.400
9774	131.400
9945	131.500
5512	131.600
8491	131.600
6434	132.000
8852	132.000
8931	132.100
9759	132.400
5909	132.600
8509	132.600
9459	132.600
8206	132.700
9425	132.700
6430	132.900
7525	132.900
7853	132.900
5598	133.000
8468	133.100
9610	133.100
5281	133.200
8249	133.200
6604	133.300
8099	133.300
8493	133.400
9371	133.400
7453	133.500
7629	133.500
9964	133.500
5693	133.700
6927	133.700
7988	133.700
6151	133.800
6678	133.800
7676	133.800
9845	133.900
8191	134.000
8035	134.100
8078	134.100
8210	134.100
6947	134.300
8538	134.300
7026	134.400
9108	134.600
9600	134.600
6132	134.800
8978	134.800
7726	134.900
9218	134.900
8591	135.000
8718	135.100
7841	135.200
8227	135.200
6325	135.300
7702	135.300
5267	135.400
7625	135.400
8647	135.400
9092	135.400
7426	135.500
6642	135.900
7806	136.100
9100	136.200
8733	136.300
5494	136.600
6144	136.600
9282	136.800
9370	136.800
7160	136.900
7872	136.900
9061	136.900
9166	137.000
5493	137.100
7341	137.100
7877	137.100
5330	137.200
5147	137.400
6044	137.400
9011	137.600
8164	137.700
6908	137.800
9902	137.800
6880	138.000
7492	138.100
8704	138.200
5802	138.300
7117	138.300
6574	138.400
7451	138.400
7107	138.500
7522	138.600
6520	138.800
8682	138.900
9123	138.900
6572	139.000
7950	139.000
9276	139.100
5183	139.200
7897	139.200
8944	139.300
8131	139.400
5160	139.500
5218	139.800
9483	139.800
6419	140.200
6975	140.200
7258	140.200
9117	140.200
9654	140.200
6078	140.300
5636	140.700
8030	140.700
8703	140.700
9986	140.700
7235	140.800
6802	140.900
8556	141.100
6699	141.200
8184	141.200
9194	141.200
5152	141.500
8791	141.500
5412	141.600
7030	141.700
5600	141.800
7425	142.000
6146	142.200
9568	142.400
5911	142.600
9095	142.700
6492	142.900
5072	143.100
5684	143.100
6406	143.200
8619	143.300
5526	143.400
7486	143.500
5044	143.600
7538	143.600
8984	143.800
6848	144.000
8481	144.200
7055	144.700
7172	145.000
5725	145.400
9377	145.400
9896	145.400
5789	145.600
9399	145.700
5024	145.900
6532	146.000
6929	146.000
5733	146.100
7834	146.100
8255	146.200
7041	146.300
5778	146.500
6609	146.600
6986	146.600
7956	146.700
8725	146.700
5203	146.800
8808	147.200
7185	147.500
8259	147.500
6834	147.800
8485	148.000
9936	148.000
5637	148.100
7374	148.200
7948	148.200
6287	148.300
9783	148.400
8410	148.500
8867	148.500
7802	148.600
9362	148.700
6425	148.900
6143	149.200
6479	149.500
7463	149.500
9690	149.600
5158	149.700
6184	149.800
6190	149.800
7869	150.000
9937	150.000
9049	150.200
5136	150.300
6758	150.300
9514	150.300
5926	150.400
5871	150.600
5382	150.700
8141	150.700
6124	150.900
6202	150.900
9523	151.000
5441	151.100
6348	151.100
5502	151.200
5209	151.600
6781	151.600
9623	151.900
7154	152.200
5046	152.300
8667	152.600
9503	152.600
6464	152.700
8377	152.700
6565	152.900
6616	152.900
8536	153.000
8627	153.000
6077	153.100
9800	153.100
5222	153.200
6561	153.200
8199	153.200
6113	153.500
7955	154.000
5933	154.100
8530	154.100
6433	154.200
7512	154.200
8678	154.300
8418	154.400
5228	154.500
5113	154.700
6400	154.900
7249	155.000
5080	155.200
6814	155.200
7843	155.300
8582	155.400
7134	155.600
8167	155.600
5276	155.700
8008	155.800
7329	156.000
8500	156.000
8780	156.000
5723	156.300
6344	156.300
6394	156.500
7153	156.800
9206	156.800
7348	157.000
7851	157.000
5662	157.400
8242	157.400
9736	157.500
9280	157.700
6775	157.900
6637	158.100
6073	158.200
5316	158.400
6468	158.400
5971	158.500
5311	158.800
8734	159.000
5562	159.500
5540	159.800
6856	160.000
6395	160.100
6566	161.100
5821	161.200
6273	161.200
7203	161.200
5108	161.300
8845	161.600
9020	161.600
8383	161.700
9818	161.800
7799	161.900
9184	162.200
5783	162.500
5038	162.700
6521	162.700
6992	162.700
9491	162.800
6660	163.000
6780	163.100
8836	163.100
5943	163.200
9860	163.200
6259	163.600
7871	163.600
7257	163.700
8379	163.800
8063	163.900
5678	164.000
5907	164.200
6724	164.200
7192	164.300
7018	164.400
5378	164.500
7119	164.500
7845	164.500
5143	164.800
5911	164.800
5250	165.100
8771	165.100
6125	165.200
7243	165.200
5034	165.300
8895	165.300
5236	165.500
5339	165.500
8823	165.600
5303	165.700
6939	165.700
8300	165.700
9566	165.700
5985	165.900
8901	165.900
5425	166.000
7500	166.100
8553	166.200
5351	166.300
9777	166.300
6615	166.500
6359	166.600
9796	166.600
7741	166.800
7863	166.800
8230	166.800
6349	166.900
6937	167.200
7224	167.200
6272	167.300
6282	167.300
5427	167.500
5543	167.500
9223	167.500
9972	167.500
5049	167.600
6543	167.600
7208	167.600
8139	167.800
9979	167.900
6861	168.000
7550	168.000
5636	168.300
7582	168.400
8289	168.600
7023	168.800
8935	168.800
5020	168.900
5150	169.200
8345	169.400
7747	169.700
6001	169.900
8353	169.900
7658	170.100
8331	170.400
5920	170.500
7707	170.500
8659	170.700
6851	170.800
7748	171.800
7852	171.800
5110	172.000
5470	172.000
6043	172.000
8701	172.200
5090	172.500
6137	172.600
7974	172.800
6726	173.100
8111	173.100
8728	173.100
9919	173.300
7166	173.500
5095	173.800
8132	173.800
9851	174.000
5291	174.300
5390	174.400
5843	174.400
5431	174.600
8920	174.600
9928	174.700
5571	174.900
6905	175.100
6088	175.200
6323	175.300
5719	175.400
8900	175.600
7012	176.000
7788	176.200
6027	176.500
9468	176.500
7850	176.700
8120	176.800
7400	177.000
9442	177.200
7442	177.300
8880	177.300
7101	177.400
7793	177.400
9073	177.500
6429	177.600
7411	177.600
6712	178.400
9756	178.500
7716	178.600
7075	178.800
9691	178.900
8122	179.000
8792	179.000
7650	179.100
7763	179.300
9048	179.300
9593	179.400
6611	179.500
7781	179.500
8651	179.600
8323	179.700
8479	179.700
9240	180.000
6108	180.300
6797	180.500
6802	180.500
9074	180.600
8095	180.800
5641	180.900
7297	180.900
6389	181.000
8968	181.100
5776	181.300
7806	181.300
8208	181.500
6662	181.700
5017	182.000
5646	182.000
6904	182.000
7198	182.000
6152	182.100
6869	182.100
8622	182.200
8894	182.200
7206	182.400
8817	182.500
6261	182.600
5209	182.800
8435	182.900
5201	183.000
9952	183.100
5541	183.200
8484	183.500
7675	183.600
7873	183.700
6087	183.800
7564	183.800
6888	184.100
7891	184.100
8409	184.200
9058	184.300
9535	184.400
7471	184.700
7613	184.800
8355	184.800
6863	184.900
7408	184.900
6408	185.000
7110	185.000
8998	185.000
7358	185.100
7792	185.100
9677	185.300
5335	185.500
7643	185.500
5460	186.100
6347	186.200
8369	186.200
8470	186.300
7605	186.400
8974	186.400
8313	186.500
5563	186.600
5358	186.700
8859	186.700
5163	186.900
8769	186.900
6643	187.000
8084	187.000
5983	187.400
6623	187.400
6325	187.700
7386	187.700
9693	187.700
7070	187.900
7591	187.900
5587	188.000
5316	188.100
9901	188.200
8183	188.300
8570	188.300
5003	188.500
8082	188.500
8715	188.600
9860	188.600
7735	188.700
6999	188.900
8218	189.500
9211	189.600
5986	189.800
5239	189.900
7917	190.000
7950	190.000
5903	190.100
7515	190.400
9147	190.400
8803	190.800
7748	191.000
5157	191.100
8256	191.200
9727	191.200
8591	191.300
8219	191.600
8740	191.700
9784	192.100
6758	192.300
7547	192.400
7080	192.500
9775	192.600
9097	192.700
7931	192.800
7483	192.900
8533	192.900
7615	193.000
9889	193.200
7867	193.300
5436	193.500
6122	193.700
6645	193.800
8262	194.000
5497	194.200
8836	194.200
6839	194.800
6372	195.000
5168	195.300
5696	195.700
8044	195.700
8583	195.700
7300	195.800
7411	196.000
5576	196.500
8839	196.700
6934	196.800
5412	196.900
9726	196.900
9313	197.000
6838	197.200
6632	197.300
8928	197.500
9566	197.700
7368	197.800
7143	198.000
9778	198.000
7185	198.200
6850	198.300
7040	198.400
9999	198.400
8146	198.500
9529	198.500
9929	198.700
7089	199.100
9653	199.200
9871	199.200
5430	199.300
6244	199.300
6950	199.700
5598	200.000
6808	200.100
8886	200.100
9058	200.100
8376	200.500
5735	200.900
8435	200.900
7244	201.000
8566	201.300
8813	201.400
7618	201.500
5349	201.600
6069	202.100
8507	202.100
7747	202.300
7282	202.400
8522	202.400
6678	202.600
6772	202.600
7306	202.600
6553	202.700
5294	202.800
6728	202.800
7795	202.900
8335	202.900
7337	203.100
8312	203.100
8557	203.100
7972	203.200
5688	203.300
7335	203.400
7914	203.400
9898	203.400
7924	203.600
7436	203.700
9220	203.700
6825	203.900
9041	203.900
5002	204.100
9843	204.100
5634	204.200
7670	204.200
8789	204.200
7616	204.300
6770	204.400
8109	204.500
9372	204.500
7291	204.800
6481	204.900
6261	205.000
7520	205.000
7861	205.200
9691	205.300
6487	206.000
8170	206.100
5884	206.200
7748	206.200
5804	206.300
7056	206.300
8937	206.300
6403	206.700
8868	206.700
5972	206.800
9891	206.900
7953	207.000
8589	207.000
7723	207.300
6509	207.400
7962	207.400
9948	207.500
8039	207.600
7383	207.700
5881	207.800
6012	207.800
7495	207.800
7104	208.200
9824	208.200
7435	208.400
9403	208.400
6092	208.500
8827	208.500
5442	208.700
6893	208.800
6953	208.900
7409	209.000
5194	209.100
6063	209.200
8056	209.200
9208	209.200
6359	209.500
7562	209.500
6075	209.800
9062	210.000
9126	210.000
6888	210.100
6047	210.200
7214	210.200
8826	210.200
7098	210.400
7213	210.400
9072	210.600
9754	210.700
9408	210.900
9180	211.000
5387	211.400
7707	212.000
8340	212.000
9319	212.500
6586	212.700
8388	212.700
8807	212.800
9596	213.000
8320	213.200
6645	213.500
6673	213.700
5159	213.800
5067	214.000
6291	214.300
5788	214.400
6484	214.400
8448	214.500
9850	214.500
8286	214.800
9816	214.800
6304	215.000
5822	215.100
9097	215.100
5034	215.200
7015	215.600
7635	215.600
9841	215.600
9941	215.700
6328	215.900
8093	215.900
9068	215.900
8510	216.000
9931	216.200
5727	216.500
5296	216.700
7242	216.700
8940	216.700
5278	216.900
7904	216.900
7519	217.000
8073	217.000
7931	217.200
9969	217.300
7687	217.500
9085	217.600
6231	217.900
8027	218.000
9267	218.200
9499	218.300
5506	218.400
7276	218.400
8105	218.500
6703	218.700
7404	218.700
5558	219.000
8867	219.000
5731	219.100
7310	219.200
9343	219.200
5980	219.300
7299	219.300
9600	219.300
7581	219.400
9528	219.500
5158	219.600
5472	219.600
9041	219.800
5247	219.900
5740	220.000
7386	220.000
5774	220.200
6657	220.300
7001	220.300
6878	220.500
9640	220.500
5335	220.600
5404	220.800
8834	220.900
8398	221.000
7724	221.200
8261	221.200
8257	221.300
5956	221.600
5531	221.700
9975	221.700
6565	221.800
6314	222.200
5664	222.300
5448	222.700
6110	222.700
7530	222.700
7295	222.900
8375	222.900
9759	223.000
8734	223.100
5248	223.600
8355	223.600
7429	223.800
5935	223.900
6881	224.100
6888	224.200
8725	224.300
6013	224.400
9030	224.400
7036	224.600
5616	224.700
5056	225.100
8184	225.200
8433	225.200
7268	225.400
7029	225.800
6639	225.900
5620	226.100
7246	226.100
8165	226.100
6210	226.400
5395	226.600
8178	226.700
8202	226.700
5057	226.800
5310	226.800
9020	226.800
9810	226.900
6377	227.000
7439	227.100
8690	227.100
8816	227.100
5007	227.400
8653	227.500
7019	227.800
9303	227.800
5240	227.900
8093	227.900
9719	228.200
8411	228.300
8746	228.300
6844	228.800
9212	228.900
9518	228.900
5180	229.200
8669	229.200
7392	229.700
5753	229.800
7774	230.000
8959	230.000
7257	230.100
9420	230.100
9880	230.100
6282	230.200
9503	230.500
9532	230.500
5058	230.600
5939	230.600
8141	230.600
6872	230.700
7250	230.800
8126	230.800
6830	231.200
9748	231.300
5172	231.400
7970	231.400
8305	231.500
6897	231.600
7042	231.600
9837	231.600
9894	231.700
5870	231.800
6946	231.800
6612	231.900
7043	231.900
[truncated: 26,712 more rows]
