# Supplementary material for: Transient Response of Basal Ganglia Network in Healthy and Low-Dopamine State
Source: eNeuro. 2022 Mar 17;9(2):ENEURO.0376-21.2022. doi: 10.1523/ENEURO.0376-21.2022 (PMC8938981; doi:10.1523/ENEURO.0376-21.2022)
Supplement: Extended Data 1 — Basal ganglia transient response. Download Extended Data 1, ZIP file. [file enu-eN-NWR-0376-21-s03.zip › Basal-Ganglia-Transient-Response-main/BGcore/Simulations/BasalFiring/data/D2-15145-0.gdf]

7980	13.300
9039	15.500
9774	15.500
9874	15.900
7869	16.500
9065	16.600
9978	16.700
6920	17.000
5867	17.400
5467	17.500
8161	17.700
6587	17.800
8268	17.800
9295	17.800
6256	18.000
6647	18.000
6935	18.100
8104	18.100
5891	18.400
9010	18.400
5390	18.700
7895	18.700
5993	18.800
6957	18.800
5625	19.000
7495	19.200
8142	19.300
5791	19.400
9785	19.400
7325	19.500
8887	19.600
6778	19.700
8928	20.200
9408	20.600
6215	20.700
9711	21.200
7323	21.500
5244	22.000
7130	22.800
5330	23.500
8463	23.500
6857	23.700
8828	25.000
9025	25.500
9641	26.200
9191	26.800
5923	27.000
7985	27.000
8312	27.100
6817	29.300
6013	29.700
5954	30.500
7913	30.700
7827	30.800
5275	30.900
7371	31.000
9201	31.100
9454	31.200
9031	31.300
9819	31.300
5122	31.400
5555	31.400
9134	31.800
8561	32.200
8609	32.600
9223	32.800
5213	33.000
5562	33.000
6373	33.100
7889	33.100
8969	33.300
7327	33.400
6039	33.600
5729	33.800
8462	33.900
7841	34.100
5589	34.200
6708	34.200
5263	34.400
8457	34.400
6518	35.000
8932	35.500
7403	35.600
5709	35.700
7117	35.800
8292	36.300
6361	36.700
9693	36.700
5337	36.800
7391	36.800
8693	36.800
5239	36.900
5462	37.000
5209	37.100
7457	37.100
8661	37.100
6607	37.200
8376	37.500
8620	37.500
7859	37.800
9822	38.100
7645	38.300
5488	38.400
8569	38.400
6513	38.600
9854	38.700
7881	38.800
5259	39.000
6597	39.000
5152	39.200
7341	39.200
9438	39.200
9305	39.300
5852	39.400
8483	39.500
5327	39.600
9300	39.600
7787	39.800
5731	40.000
7440	40.200
8532	40.200
9269	40.200
6988	40.400
7452	40.700
8646	40.700
5960	40.900
6673	41.000
7082	41.100
5250	41.200
8567	41.200
5748	41.300
6913	41.800
6992	41.900
7495	41.900
9847	42.000
6333	42.200
8130	42.200
8465	42.300
9454	42.500
7765	42.700
8002	43.000
8214	43.000
8391	43.000
5778	43.100
5861	43.500
8989	43.600
6332	43.700
7882	43.800
7234	43.900
6122	44.000
6503	44.300
9275	44.600
5608	44.700
9020	44.800
7238	44.900
8259	45.000
7903	45.300
7089	45.400
5519	45.500
6825	45.500
6963	45.500
5836	45.600
7995	46.000
7742	46.400
6211	46.500
7113	46.500
8750	46.800
9345	46.900
5236	47.000
5252	47.600
8678	47.600
9915	47.600
9018	47.800
6812	48.000
7666	48.400
5516	48.500
6561	48.500
7447	48.500
5607	48.600
6310	48.900
9910	49.200
5266	49.300
9026	49.300
7991	49.400
7351	49.500
6145	49.800
7856	49.800
5785	49.900
8562	49.900
7759	50.100
9452	50.200
5308	50.300
8640	50.500
6801	51.100
9317	51.200
9335	51.300
5800	51.700
7401	51.700
7654	51.700
8071	51.700
7080	51.800
6451	52.000
6827	52.000
9618	52.000
8396	52.100
5367	52.300
6528	52.300
7325	52.800
9557	53.000
6273	53.100
9042	53.400
6666	53.600
6507	53.700
7235	53.700
5429	53.800
6856	53.800
8484	53.900
6955	54.100
8313	54.300
8385	54.400
7043	54.500
6401	54.700
7713	54.700
7430	54.800
5470	54.900
8208	54.900
6429	55.000
9772	55.000
6877	55.200
8653	55.500
9933	55.500
7812	55.600
5911	55.700
6246	55.800
9513	55.800
5245	55.900
8477	56.000
6562	56.100
6776	56.100
7469	56.200
8319	56.300
5458	56.500
5434	56.600
6516	56.600
6550	56.600
9292	56.600
5548	56.700
5475	57.000
9176	57.200
9182	57.300
5782	57.500
7521	57.500
7677	57.500
8062	57.600
8321	57.900
6485	58.100
6201	58.300
6142	58.500
8609	58.600
8602	58.900
7818	59.000
8393	59.100
6128	59.400
7382	59.400
8378	59.500
9006	59.500
5504	60.100
6086	60.100
5018	60.500
9980	60.600
9424	61.100
8287	61.200
9114	61.800
7993	62.100
5383	62.600
9005	62.600
7967	63.200
5172	63.500
9923	63.800
5852	63.900
8738	63.900
5853	64.300
8275	64.400
7871	64.700
8264	64.900
7628	65.000
5037	65.100
5937	65.200
6143	65.500
5974	65.600
9446	65.600
9800	65.600
8428	65.700
7483	66.200
8212	66.300
5951	66.400
7188	66.400
7969	66.400
8745	66.600
6722	66.800
9124	66.800
9385	66.900
8391	67.000
5929	67.100
7607	67.100
7729	67.100
7735	67.200
6407	67.300
9070	67.300
5262	67.400
5983	67.500
9066	67.500
9661	67.600
5885	67.700
9498	67.900
5560	68.200
5271	68.300
6980	68.300
8386	68.400
5306	69.000
7242	69.000
7270	69.300
7663	69.400
9146	69.400
9184	69.400
9589	69.600
5848	69.700
6694	69.700
9763	70.600
6293	70.700
8311	70.800
6960	71.200
7064	71.300
9254	71.300
5427	71.600
6771	71.700
9435	71.800
8829	71.900
5402	72.600
6091	72.800
6822	72.900
6660	73.000
6419	73.400
8627	73.400
5073	73.600
8726	73.600
6056	73.700
8038	73.900
8983	74.000
6383	74.200
8066	74.300
9007	74.300
9353	74.300
6710	74.500
6075	74.700
9068	74.700
9230	74.700
6259	74.800
6718	75.100
7139	75.400
5333	75.800
5789	76.200
8095	76.200
8153	76.200
9778	76.500
5484	77.300
5282	77.500
8011	77.500
8498	77.700
6540	78.100
6574	78.100
7279	78.400
7536	78.900
7829	78.900
7703	79.100
7253	79.400
8853	79.700
6160	80.000
5668	80.100
6659	80.300
6530	80.500
6836	80.800
7499	81.900
8061	81.900
8262	81.900
7955	82.000
9150	82.000
8131	82.600
7934	82.800
9650	82.800
8826	83.100
6703	83.400
9857	83.400
6352	83.600
9734	84.100
5073	84.700
5661	85.200
9169	85.200
7873	85.800
7549	86.000
7427	86.100
5381	87.000
6143	87.000
5774	87.400
9381	88.100
7505	88.200
7434	88.500
5718	89.000
5153	89.300
5338	89.300
7234	89.400
8656	89.400
6848	89.500
7055	89.700
6410	89.800
9408	89.900
7082	90.000
7248	90.400
8089	90.500
6047	90.700
8000	90.700
7062	91.000
5770	91.200
9300	91.300
9997	91.400
6744	91.600
6812	91.700
5365	91.900
9442	92.300
8447	92.600
7185	92.700
8139	92.700
9751	92.700
5822	92.900
8195	92.900
8885	92.900
6483	93.100
7371	93.100
5413	93.300
6049	93.400
9342	93.400
6662	93.800
7615	93.900
8205	94.000
5665	94.100
6001	94.100
9361	94.100
5296	94.200
7054	94.700
8619	94.800
9298	94.900
8387	95.000
5227	95.200
9424	95.200
7924	95.400
6516	95.500
5768	95.600
7748	95.600
9704	95.600
8731	95.800
8285	96.100
9460	96.100
5211	96.800
8271	96.900
7627	97.200
9147	97.300
6856	97.400
5489	97.900
8291	97.900
5200	98.100
8618	98.500
9818	98.600
9938	99.100
5901	99.500
7026	99.800
5531	99.900
9547	100.700
7575	100.800
9886	100.900
6631	101.400
5775	101.500
5120	101.600
6472	101.800
6564	101.800
9392	101.800
5725	101.900
8836	102.000
6776	102.200
9323	102.300
9297	102.800
9174	103.200
9748	103.200
8016	103.700
8915	103.800
7530	103.900
9681	103.900
5850	104.100
9045	104.100
5654	104.500
8885	104.600
9780	104.900
5232	105.200
7150	105.200
7959	105.200
8224	105.300
9183	105.300
7353	105.400
8197	105.500
8818	105.500
5177	105.700
9141	105.900
5236	106.400
5678	106.700
7666	106.700
6913	106.800
5606	106.900
8760	106.900
9025	107.500
5764	107.900
9906	108.000
7172	108.100
8192	108.100
5161	108.200
6311	108.300
5046	108.500
9905	108.600
5040	108.900
8814	109.000
7105	109.100
7288	109.100
7680	109.100
5513	109.200
7250	109.300
7961	109.300
8645	109.400
6511	109.500
6698	109.500
9529	109.600
8394	109.800
8561	109.800
5645	109.900
6493	110.000
6571	110.000
6958	110.000
7386	110.000
8102	110.000
7797	110.100
5589	110.200
8780	110.200
6872	110.300
6817	110.400
9708	110.600
7086	110.700
7465	110.800
9903	111.100
5278	111.200
5478	111.600
9716	111.700
5713	112.000
8336	112.000
6305	112.400
9674	112.500
7687	112.600
6815	112.700
7683	112.800
7357	112.900
7177	113.100
8762	113.200
7007	113.400
9592	113.700
8874	113.900
6738	114.000
9355	114.000
6680	114.200
7026	114.400
7676	114.400
7383	114.500
9012	114.500
5028	114.600
7300	115.000
9601	115.200
7104	115.300
7322	115.300
8980	115.300
8774	115.400
7607	115.700
5025	115.800
7182	115.900
8033	115.900
5815	116.000
6129	116.100
6590	116.100
7175	116.500
7900	116.600
7861	116.800
5176	116.900
9858	117.100
8652	117.200
6154	117.300
7415	117.300
7820	117.300
5707	117.400
9987	117.400
7312	117.500
8290	117.500
5204	117.600
5659	117.700
7237	117.700
5714	117.800
6039	117.800
8308	117.800
9040	117.800
9299	117.800
5825	117.900
7400	118.000
9181	118.000
5453	118.100
6106	118.200
8974	118.200
5784	118.500
9329	118.700
8343	118.800
6006	118.900
7161	118.900
9388	118.900
6467	119.000
5220	119.100
5844	119.100
5334	119.300
9865	119.300
6268	119.500
5436	119.600
5837	119.600
6343	119.600
8325	119.600
9484	119.800
5774	119.900
7747	120.000
6544	120.300
8104	120.300
8221	120.300
9720	120.300
7715	120.400
6008	120.500
6442	120.500
8621	120.600
6215	120.900
9644	121.000
9569	121.100
6972	121.300
6655	121.500
8401	121.500
8976	121.600
5897	121.700
7854	121.800
8585	121.800
9107	121.800
8580	121.900
9686	122.000
5061	122.100
9238	122.200
9893	122.200
5939	122.300
6294	122.400
5364	122.600
8637	122.600
5834	122.900
7478	122.900
6388	123.100
6748	123.100
9524	123.100
8236	123.200
7246	123.400
6691	123.500
8108	123.500
9854	123.600
5140	123.700
5891	123.700
9849	123.700
9602	124.000
7084	124.100
9202	124.200
5471	124.300
6517	124.300
9301	124.300
7812	124.400
9600	124.400
5456	124.500
7460	124.500
8495	124.500
7672	124.800
5581	124.900
8734	124.900
6224	125.000
7554	125.200
9887	125.200
6505	125.300
5919	125.400
5032	125.600
5033	125.700
7413	125.700
6448	125.900
6722	125.900
8702	125.900
6706	126.000
7538	126.000
7050	126.100
7614	126.100
6815	126.200
7382	126.200
7589	126.200
9495	126.200
6440	126.300
8451	126.300
6897	126.400
7262	126.400
6986	126.500
8222	126.500
6663	126.600
7356	126.800
8375	126.800
5430	127.100
8450	127.200
9445	127.300
6785	127.400
5407	127.500
9483	127.500
9703	127.500
8245	127.800
5163	127.900
7270	127.900
8176	127.900
5003	128.000
5123	128.000
6185	128.000
8759	128.000
7573	128.100
8089	128.100
9930	128.100
7665	128.300
6530	128.400
8792	128.400
5185	128.600
9111	128.600
8147	128.700
9062	128.700
8075	129.300
6362	129.500
5655	129.700
5389	130.100
6566	130.200
6053	130.500
9672	130.800
8412	130.900
6602	131.000
5086	131.800
5605	131.800
6434	131.900
5590	132.100
5091	132.300
8866	132.300
5687	132.500
5598	133.000
9054	133.000
8468	133.200
8538	133.200
8184	133.400
8852	133.400
9371	133.400
8493	133.500
5909	133.600
6604	133.600
6151	133.700
7988	133.900
6927	134.100
8078	134.100
9964	134.100
6090	134.200
7629	134.200
8249	134.300
9845	134.400
7853	134.600
8191	134.600
7426	134.700
7625	134.800
8206	134.800
8210	134.800
9425	134.800
7702	135.100
6325	135.200
5267	135.300
9905	135.400
8647	135.800
7806	135.900
7877	135.900
7978	136.100
9092	136.200
9100	136.300
8733	136.500
6132	136.700
6642	137.300
9902	137.300
7872	137.400
7341	137.500
9061	137.500
5330	137.600
7492	137.600
8730	137.600
6044	137.700
6947	137.700
9282	137.900
8704	138.200
6908	138.300
7522	138.300
8718	138.500
6574	138.600
6975	138.600
8682	138.600
9166	138.800
9370	138.900
6572	139.100
7897	139.400
8131	139.600
9654	139.600
5160	139.700
5391	139.800
7660	139.800
5183	140.000
5218	140.200
8030	140.300
6078	140.400
8294	140.500
9123	140.500
7258	140.600
9276	140.600
6926	140.700
5494	141.000
5636	141.000
5412	141.100
8556	141.200
5746	141.700
8619	141.700
8509	141.900
9194	142.100
9568	142.300
8791	142.500
5044	142.600
9095	142.900
6699	143.000
7485	143.000
9379	143.100
5526	143.400
8984	143.500
5600	143.900
5911	143.900
6406	143.900
6146	144.100
5684	144.400
7055	144.400
6848	144.500
8481	144.500
5152	144.800
8077	144.900
9377	144.900
5789	145.400
5024	145.600
7041	145.900
5742	146.000
7116	146.000
5733	146.300
6929	146.500
9399	146.600
7794	146.700
5725	146.800
7172	146.800
9357	146.900
8808	147.100
5355	147.400
5046	147.700
8259	147.700
5637	147.900
7374	148.000
6184	148.100
8103	148.200
8485	148.400
5778	148.800
9504	149.100
9892	149.600
6479	149.700
8867	149.700
5136	149.800
6348	150.300
9514	150.300
5158	150.400
7869	150.600
6202	150.800
5871	150.900
8141	151.200
9049	151.200
9523	151.300
5502	151.500
6758	151.500
6781	151.700
5926	151.800
8199	152.000
6464	152.100
5209	152.400
8627	152.500
8418	152.700
9503	152.900
9623	153.100
6561	153.300
8536	153.300
5080	153.600
7948	153.800
9800	153.900
8530	154.000
7956	154.500
8678	154.500
5228	154.700
6814	155.800
7843	155.900
7955	156.100
8582	156.100
8500	156.200
7329	156.300
8008	156.600
8780	156.600
9242	156.600
5723	157.100
7851	157.800
9280	157.800
5662	157.900
6190	158.200
6073	158.300
6775	158.300
9736	158.300
6856	158.400
5316	158.700
6468	158.800
8242	159.000
5311	159.300
5562	159.600
8734	159.700
8944	159.900
6344	160.200
5933	160.300
6395	160.800
8383	160.800
7799	161.200
6992	161.900
5457	162.100
5821	162.200
9020	162.600
8845	162.800
5038	162.900
8379	163.500
9818	163.500
9860	163.500
9491	164.200
5783	164.300
6660	164.400
7192	164.400
6259	164.500
5907	164.600
8063	164.800
6724	164.900
8823	165.000
5143	165.100
7257	165.100
7119	165.200
5678	165.300
5339	165.500
7500	165.500
7845	165.500
5303	165.600
8895	165.700
5236	166.000
5985	166.200
5250	166.300
5425	166.500
7863	166.700
8230	166.800
6359	166.900
7512	166.900
7224	167.000
6937	167.200
5543	167.400
7243	167.400
8300	167.400
8553	167.600
9796	167.600
6349	167.900
6861	168.100
7208	168.100
9979	168.200
5427	168.400
6543	168.400
5943	168.800
7023	168.900
7550	168.900
7582	169.200
5049	169.300
7658	170.700
7707	171.800
7748	172.100
7747	172.300
6726	172.400
6851	172.500
8701	172.700
8331	172.900
9919	173.200
6043	173.600
8728	173.800
6137	173.900
8111	173.900
7166	174.300
8132	174.600
5095	174.700
5843	175.200
6088	175.400
5571	176.100
5719	176.100
7012	176.400
7788	176.400
8900	176.400
5291	176.500
6323	176.600
7411	176.900
9073	177.200
7793	177.800
9852	178.000
7101	178.100
7650	178.500
8792	178.900
9691	179.000
9756	179.700
9240	179.800
8323	179.900
7763	180.000
8479	180.000
7781	180.200
9593	180.200
6389	181.400
5611	181.500
8622	181.600
6152	181.700
8208	181.800
8894	181.800
5646	181.900
5017	182.000
6869	182.300
8095	182.500
9048	182.800
6712	182.900
5209	183.200
8435	183.400
6797	183.600
5201	183.700
8120	184.000
5541	184.100
7873	184.500
7675	184.700
8355	184.700
8409	184.800
9058	184.800
7358	184.900
8484	184.900
8998	184.900
5460	185.000
7110	185.000
8974	185.400
6863	185.600
7891	185.600
7643	185.700
9677	185.700
8369	185.900
5163	186.200
5563	186.600
7471	186.600
7605	186.700
8470	186.900
5358	187.000
6347	187.100
6643	187.100
9778	187.700
5587	187.800
9693	187.800
5923	188.200
5316	188.300
6325	188.500
5336	188.600
5852	188.700
7386	188.700
8715	188.800
8183	188.900
6999	189.000
8570	189.300
7950	189.600
8218	189.800
6623	190.200
8696	190.300
9901	190.700
6091	191.100
8803	191.100
9147	191.300
7515	191.400
9727	191.500
5986	191.600
7748	191.800
9738	191.900
8740	192.000
9784	192.100
5157	192.200
6758	192.300
8256	192.600
8533	192.600
7547	193.300
9775	193.400
9097	193.500
5436	193.900
6839	194.400
7931	194.600
8583	194.800
5888	195.100
5696	196.000
7300	196.400
8836	196.400
8839	196.400
9313	196.400
9566	196.500
6838	196.900
8044	197.100
6934	197.200
7368	197.200
6632	197.500
8928	197.900
9726	197.900
5576	198.000
5730	198.400
8146	198.700
5430	199.100
6244	199.600
7089	199.700
8886	199.800
5406	200.100
6808	200.100
9529	200.200
7040	200.800
7483	201.500
7618	201.500
8435	201.900
9929	202.000
8566	202.100
6645	202.400
7306	202.900
7795	203.100
5688	203.300
7282	203.300
7335	203.300
7914	203.500
8557	203.600
7616	203.900
5324	204.100
5634	204.300
8813	204.300
8522	204.400
8789	204.400
9220	204.600
5002	204.700
9041	204.700
7670	204.900
9166	205.100
9372	205.400
7071	205.500
7861	205.700
9691	205.900
8868	206.000
9653	206.100
7440	206.300
7748	206.300
6403	206.600
7723	207.000
8937	207.100
6825	207.400
6341	207.600
7056	207.800
7435	207.900
8335	208.100
8827	208.400
5442	208.800
6012	208.900
7409	208.900
6092	209.200
9948	209.200
7436	209.400
5194	209.500
8056	209.600
6047	209.800
6953	209.800
6888	209.900
9062	209.900
7213	210.300
6509	210.400
7214	210.600
9180	210.900
9754	211.200
7707	211.300
9408	211.300
7676	211.800
9072	212.100
5067	212.700
9319	212.700
6586	212.800
6063	213.100
9310	213.100
6673	213.700
5159	213.900
8448	213.900
8320	214.400
5788	214.500
5822	214.900
6484	215.000
9806	215.500
9841	215.600
7015	215.700
5034	215.800
8286	215.800
6371	215.900
5727	216.000
8867	216.000
9931	216.100
8510	216.500
8940	216.600
6328	216.700
7687	217.100
5296	217.300
7519	217.300
7276	217.600
9941	217.700
8027	218.300
9267	218.400
9085	218.700
7581	218.800
9499	218.900
9343	219.000
7404	219.400
5558	219.800
7299	219.800
5980	220.100
5404	220.300
8105	220.300
9640	220.400
7001	220.700
9528	221.300
8834	221.600
5448	222.300
6565	222.500
6314	222.600
7530	222.600
9126	223.000
8093	223.200
8375	223.300
9759	223.300
5359	224.000
5601	224.100
5158	224.600
8725	224.600
7429	224.700
9816	224.900
6013	225.100
8203	225.100
5056	225.600
8398	225.800
6639	225.900
8184	226.000
7246	226.100
6881	226.200
5395	226.300
5935	226.500
5335	226.800
5620	226.900
6377	227.100
9810	227.200
6235	227.400
8433	227.400
8690	227.400
8165	227.500
6796	227.600
5774	227.700
8355	227.900
9020	227.900
9303	228.000
5240	228.300
5753	228.700
7758	228.700
8816	228.800
9483	229.000
9719	229.400
9748	229.600
5956	229.700
9894	229.700
9212	230.100
7257	230.500
6282	230.800
7618	230.800
9565	230.800
8959	230.900
6872	231.000
7970	231.000
9420	231.000
6572	231.100
8305	231.500
6830	231.900
7250	231.900
8126	232.000
8498	232.100
9837	232.200
9930	232.200
5117	232.300
6897	232.700
6946	232.800
7774	232.800
7369	233.000
9532	233.000
9689	233.000
8242	233.100
6678	233.200
6992	233.200
9694	233.200
7881	233.300
7113	233.600
5037	233.800
9666	233.800
6986	234.200
8691	234.200
7043	234.400
6870	234.500
6766	234.700
9571	234.800
5422	234.900
8481	235.200
8589	235.200
5414	235.300
5651	235.300
6533	235.400
6567	235.600
7951	235.600
9887	235.600
8395	236.200
8765	236.200
6468	236.400
8041	236.400
8075	236.400
9658	236.500
6334	236.900
9368	236.900
7907	237.100
8746	237.100
5575	238.100
8587	238.300
6595	238.900
5060	239.000
7547	239.100
7273	239.300
6676	239.400
8446	239.400
5633	239.500
6052	240.000
5030	240.100
5564	240.100
7172	240.300
7776	240.400
9591	240.400
5621	240.700
5710	241.200
8619	241.300
7718	241.800
7946	242.100
5153	242.500
6476	242.600
8896	242.800
5220	243.100
5687	243.100
7529	243.300
7019	243.400
9521	243.600
5400	243.700
8959	243.700
9776	243.700
6280	243.800
7034	243.800
7324	243.800
7810	243.900
9419	243.900
6213	244.800
9585	245.100
9902	245.100
7742	245.200
5688	245.300
6498	245.300
9249	245.700
5975	245.900
6588	245.900
9303	245.900
5957	246.000
9761	246.000
7530	246.200
8930	246.300
8291	246.400
9812	246.400
5580	246.600
7439	246.600
5403	246.700
6793	246.700
7091	246.700
6587	247.000
8935	247.000
8813	247.300
9380	247.300
8673	247.600
8293	247.700
8493	247.700
7636	248.000
6075	248.100
6186	248.100
6831	248.100
7265	248.400
9896	248.400
8824	248.600
9670	248.700
5865	249.000
7295	249.100
7505	249.100
7440	249.500
8767	249.600
7754	250.000
8591	250.200
7776	250.600
6335	250.900
8706	251.100
9081	251.100
7553	251.200
9357	251.400
9546	251.500
7856	251.600
8057	251.600
5206	251.800
8841	251.800
9804	252.100
6415	252.200
5154	252.300
5967	252.400
6858	252.400
7588	252.400
6514	252.800
6115	253.100
5477	253.200
6341	253.200
5545	253.300
7891	253.700
8391	253.700
9314	253.800
5425	254.100
6041	254.100
8423	254.200
9893	254.200
6704	254.400
8945	254.400
7037	254.500
9304	254.500
8762	254.700
9323	254.700
7665	255.400
9096	255.400
6346	255.600
8815	255.600
5987	255.800
8517	255.800
9092	256.000
8156	256.200
5658	256.300
6821	256.300
5018	256.400
7177	256.800
8655	256.800
5827	256.900
6767	257.000
5374	257.200
5207	257.400
7493	257.400
6720	257.500
7063	257.500
7474	257.700
7731	257.700
8766	257.700
9677	257.800
8416	257.900
8541	258.000
9459	258.000
5427	258.300
8454	258.400
9592	258.400
8883	258.600
5205	258.700
7922	258.900
8123	259.200
9193	259.200
7946	259.600
7543	259.700
9626	259.700
6367	260.000
7043	260.100
9354	260.100
7959	260.300
8641	260.300
5372	260.400
8132	260.400
8692	260.500
6684	260.600
9813	260.600
8014	261.000
9781	261.000
5530	261.100
6482	261.200
8199	261.200
9974	261.200
9164	261.300
9121	261.400
6038	261.700
6969	261.800
7028	261.900
9818	261.900
5238	262.000
6002	262.000
8471	262.100
7937	262.200
8063	262.300
7861	263.100
8386	263.200
8705	263.200
9088	263.300
7752	263.500
8442	263.500
9201	263.600
8381	264.300
9726	264.500
8569	264.700
5298	264.800
7116	264.800
7640	264.900
7291	265.000
8668	265.000
6793	265.100
5112	265.400
5020	265.500
6858	266.400
7406	266.700
9700	266.800
9669	267.600
9834	267.600
8992	268.000
6118	268.500
8747	268.500
9491	268.600
9396	269.000
9640	269.100
5336	269.300
9997	269.700
9605	269.900
6308	270.600
8004	270.700
5119	270.800
5490	270.800
6473	270.800
5487	271.400
8410	271.600
9832	271.900
5643	272.000
7324	272.100
8605	272.100
8661	272.200
8877	272.300
9662	272.500
8106	272.700
9467	272.800
5346	272.900
5964	272.900
8914	273.000
9117	273.000
9376	273.000
5778	273.300
7528	273.400
6264	273.500
5425	273.600
6961	273.600
8316	273.900
6357	274.000
7124	274.000
8076	274.400
7188	274.700
8122	274.800
7181	275.200
9236	275.200
9223	275.500
9302	275.500
7829	275.600
6419	275.700
7086	275.700
8680	275.800
5900	275.900
5711	276.100
7340	276.200
8196	276.400
7004	276.500
9481	276.500
9198	276.600
6477	276.700
9999	276.700
5045	277.100
8218	277.200
8323	277.400
6001	277.600
8719	278.100
6503	278.300
6493	278.400
9531	278.500
6558	278.600
7375	278.600
9976	279.000
7709	279.100
8386	279.200
6037	279.500
6483	279.800
8857	279.800
9221	279.800
7802	280.000
7424	280.300
5863	280.500
8850	280.600
8194	280.700
9568	281.000
8972	281.300
7657	281.400
5657	281.600
6194	281.800
7808	282.100
5524	282.200
7044	282.600
8889	282.600
7688	282.700
7781	282.700
8374	282.800
9508	282.900
5138	283.000
6665	283.300
6837	283.300
9543	283.300
9363	283.600
6081	283.800
7819	283.900
8573	284.200
9948	284.200
8986	284.500
8439	284.600
9017	284.900
5197	285.000
5971	285.000
7588	285.400
7982	285.500
8513	285.500
6235	285.600
9398	285.700
5725	285.800
7360	286.000
5966	286.100
8437	286.100
7323	286.400
5227	286.500
9297	286.600
9450	286.600
7959	287.000
5210	287.200
7126	287.400
6481	287.600
8223	287.600
9588	287.600
9919	287.700
7473	287.900
5871	288.000
9486	288.200
5870	288.300
5288	288.400
7188	288.400
7347	288.400
9768	288.700
9513	288.900
6573	289.100
8818	290.000
5742	290.200
9204	290.200
9448	290.700
9715	290.700
7837	290.800
9032	291.000
7107	291.100
7833	291.200
7973	291.800
5054	292.800
7097	292.800
7173	292.900
5891	293.500
5988	293.500
8152	293.500
5460	293.600
6778	293.800
9274	293.800
7779	293.900
9499	294.000
6044	294.100
7944	294.200
9041	294.600
5389	295.200
7893	295.200
8064	295.200
7946	295.300
7316	295.400
6326	295.800
5817	296.100
6021	296.200
5560	296.500
9521	296.500
7014	296.700
6098	296.800
9408	296.800
7464	296.900
9115	296.900
8093	297.000
8716	297.200
7919	297.600
9960	297.700
7401	297.900
9162	298.100
9794	298.100
5032	298.300
6594	298.300
6301	298.500
5394	298.600
7759	298.600
6013	298.700
7633	299.100
7537	299.200
7936	299.300
8889	299.300
5866	299.500
8806	299.500
5700	299.700
7373	299.900
7421	300.000
5699	300.400
5138	300.500
6601	300.600
7696	300.600
7189	300.700
7022	300.900
7279	301.000
8468	301.300
6263	301.700
8411	301.700
6054	301.800
7756	301.800
7528	302.000
7829	302.000
5781	302.200
7926	302.200
7204	302.600
7766	302.600
8550	302.800
9089	303.100
6664	303.200
8908	303.200
5883	303.300
9568	303.400
6372	303.500
7119	303.800
9402	304.000
6708	304.100
8409	304.100
9488	304.100
9685	304.700
9947	304.900
7888	305.000
8813	305.400
9613	305.500
7529	306.100
7931	306.100
6155	306.200
9447	306.300
9208	306.400
7817	306.500
7716	306.600
6514	306.800
9273	306.800
6885	307.000
5540	308.000
8218	308.000
8773	308.100
8841	308.200
5212	308.400
8416	308.800
5740	309.200
7085	309.200
9923	309.600
6247	309.700
5266	309.900
6975	310.200
7911	310.400
5482	310.700
6826	310.700
5870	310.800
8084	311.200
9284	311.400
6310	311.500
5777	311.700
8648	311.800
9103	311.800
8458	311.900
9881	311.900
6598	312.100
8885	312.100
9019	312.100
7500	312.200
5814	312.400
6705	312.500
7393	312.600
5873	312.800
9674	312.900
9639	313.500
6714	313.600
8762	313.900
7826	314.000
8938	314.100
5305	314.400
5458	314.500
8376	315.000
7011	315.100
5369	315.200
5497	315.200
9532	315.200
8157	315.900
9577	316.100
7741	316.400
9701	316.500
6087	316.600
9554	317.200
8821	317.500
7605	317.600
7569	317.900
5334	318.000
9607	318.000
5396	318.100
7918	318.100
8400	318.200
9578	318.300
5926	318.500
6474	319.000
7467	319.000
7611	319.000
6636	319.200
8591	319.600
6486	319.800
9377	320.200
5297	320.500
7059	320.600
7471	320.600
7231	320.700
5891	320.800
9163	321.400
9270	321.700
8030	321.800
9134	321.900
7749	322.000
8661	322.100
7311	322.400
7308	322.800
9315	323.000
7039	323.100
5502	323.300
6186	323.300
6100	323.600
6504	323.800
7204	323.800
7303	323.900
5263	324.000
9410	324.000
7917	324.600
5140	324.700
8936	324.900
5894	325.200
7696	325.200
7032	325.300
6845	325.400
5622	325.600
7222	325.700
8004	325.700
8735	325.800
8381	326.000
9656	326.100
9929	326.100
5150	326.300
7583	326.300
5727	326.500
8016	326.500
8812	327.000
6088	327.200
8491	327.200
5172	327.400
5747	327.700
9388	328.000
8734	328.200
9602	328.200
5881	328.300
6620	328.300
5105	328.400
9088	328.400
6561	328.600
6790	328.600
5032	328.700
8853	328.700
6849	328.800
7251	328.800
6328	329.100
5088	329.900
7612	330.300
5163	330.500
6884	330.600
8243	330.800
6538	331.000
5528	331.100
6479	331.300
7558	331.300
5305	331.700
9871	331.700
6331	332.000
6814	332.200
8475	332.300
7138	332.400
6873	333.400
8576	333.500
5299	333.700
7253	333.700
6872	333.800
7003	333.900
7483	333.900
6900	334.000
9852	334.200
6630	334.400
7010	334.500
8082	334.600
6415	334.800
7361	335.000
8317	335.200
9026	335.200
5150	335.300
5942	335.400
5715	335.500
8963	335.800
9601	335.800
5893	335.900
6454	335.900
5987	336.000
7568	336.400
9719	336.600
9948	336.600
9241	336.700
8661	336.800
9141	336.900
5141	337.200
6138	337.300
7046	337.300
8903	337.700
5349	338.000
7933	338.200
5614	338.300
9648	338.300
7724	338.900
9426	339.100
7004	339.200
9756	339.200
5462	339.300
5326	339.400
8906	339.400
5645	339.500
6866	339.500
7913	339.600
7976	339.600
9051	339.900
9031	340.000
7154	340.100
7345	340.500
[truncated: 3,954 more rows]
