# Supplementary material for: Transient Response of Basal Ganglia Network in Healthy and Low-Dopamine State
Source: eNeuro. 2022 Mar 17;9(2):ENEURO.0376-21.2022. doi: 10.1523/ENEURO.0376-21.2022 (PMC8938981; doi:10.1523/ENEURO.0376-21.2022)
Supplement: Extended Data 1 — Basal ganglia transient response. Download Extended Data 1, ZIP file. [file enu-eN-NWR-0376-21-s03.zip › Basal-Ganglia-Transient-Response-main/BGcore/Simulations/BasalFiring/data/FSN-15142-0.gdf]

15048	12.200
15001	12.600
15058	13.600
15106	14.300
14946	16.700
15033	17.200
15117	17.500
15071	18.000
15104	18.500
15124	20.800
14995	21.900
15026	22.300
15050	22.500
15008	24.400
14950	24.600
15071	25.300
15078	26.000
14923	29.500
14950	29.500
15124	29.900
14934	31.600
15001	32.400
14980	32.500
15033	36.500
15117	36.800
14945	39.200
15091	40.200
15063	41.800
15019	42.200
15007	43.100
15063	46.900
14951	48.300
15010	48.700
14954	50.100
15068	51.600
14953	51.800
14989	54.200
14988	54.500
15033	56.200
15067	58.100
14953	58.800
14919	59.400
14987	59.600
15059	62.200
14926	65.900
14986	66.200
14923	66.900
15127	67.100
14921	67.600
14975	71.500
14923	72.700
15039	73.000
15000	73.300
15127	74.500
14999	75.100
15053	75.300
14984	75.400
14997	76.200
14930	76.400
15018	78.700
14947	79.000
15032	79.400
14997	79.800
15009	82.100
14946	82.200
15095	82.700
15021	83.600
14939	85.900
14939	89.200
15001	89.200
14985	90.900
14951	91.500
15010	92.000
15093	93.200
14937	94.400
14941	94.500
15051	94.600
15001	95.100
15041	95.900
14952	97.000
14965	97.800
15083	97.800
15017	98.500
14985	98.800
15089	99.200
14960	100.100
15051	103.500
15124	104.100
15100	105.800
15108	106.700
14959	106.800
15125	116.700
15091	117.400
15117	119.600
15031	123.400
15024	126.500
15126	127.500
15113	128.400
14985	129.300
15108	131.400
14950	132.200
14958	132.200
14940	134.000
15117	134.100
15031	135.300
15086	135.600
14925	136.200
15081	136.200
14993	137.100
14981	138.200
15011	139.600
14940	142.400
14997	144.300
15010	144.500
15099	145.000
15069	146.100
14989	146.200
14974	147.000
14991	150.600
14928	151.900
14932	152.400
15035	153.100
15001	153.800
15010	154.400
15048	154.700
14924	155.300
14940	155.500
15010	158.700
15122	159.700
15126	160.700
14998	164.000
14947	164.300
15126	166.000
15112	166.200
14965	166.800
15049	166.800
14963	167.900
15075	168.100
15021	168.700
14935	171.400
15072	172.000
15128	172.600
15014	172.800
14936	174.500
14931	175.600
14919	175.700
14951	175.700
15093	175.900
14949	176.300
14963	179.600
15086	181.400
14921	182.400
14953	183.400
14994	184.800
15026	184.800
14919	185.100
15075	186.700
15038	187.300
14985	187.800
14955	188.600
15111	188.800
15093	190.900
15067	191.100
14994	191.200
15039	191.700
14920	191.800
14938	192.100
15114	192.100
14955	192.900
15042	192.900
15040	193.400
15039	196.000
15059	196.300
14998	196.700
15067	197.300
14994	197.500
14959	201.000
15089	201.400
15012	202.500
15078	203.100
15124	203.800
15011	205.700
14972	206.400
14991	206.800
15026	207.900
14963	209.100
14936	209.500
15026	211.600
14991	211.900
14959	212.000
15019	212.000
15031	213.200
15041	214.000
15125	215.000
15126	216.400
15004	217.200
15038	218.500
15093	219.000
15126	221.500
15103	222.400
15004	223.300
14921	225.500
15103	226.600
14930	226.900
14970	232.500
14982	233.100
15079	235.200
15033	235.800
15103	236.600
15061	236.900
14976	237.100
15119	237.100
14980	238.200
14941	240.100
14973	240.800
15061	242.800
15024	245.700
15034	246.300
14930	246.700
15080	255.800
14920	257.500
15101	259.000
14971	259.500
15061	259.700
14993	260.300
14926	260.500
14929	260.800
15052	260.800
14955	261.600
14923	262.600
15047	264.400
15018	265.600
14926	265.900
15081	268.400
15047	269.000
14944	270.800
14963	271.000
15009	271.000
15047	273.100
15067	273.100
15116	273.700
15112	274.100
15117	274.400
14944	275.300
14961	276.300
14938	276.800
15116	280.700
14987	282.800
15050	284.000
14941	286.200
15092	286.600
14974	287.000
15114	288.300
15029	290.600
14941	290.700
15075	291.600
15027	292.100
15092	296.300
15014	296.600
15009	297.400
15069	298.600
15023	299.200
14980	300.100
15109	301.200
15071	301.300
15051	301.500
15056	301.700
15062	301.900
15124	301.900
14969	302.600
15018	303.100
14981	311.900
14926	312.400
15097	313.100
14995	313.200
15089	313.600
14968	314.200
15063	314.800
15068	315.700
14987	316.400
14926	316.900
15072	318.100
15114	319.100
14972	320.600
15094	323.100
15055	323.800
15035	324.200
14933	324.500
15067	329.700
15089	329.800
14990	330.900
15016	331.700
14988	334.100
15031	335.000
15005	335.600
14972	335.800
14996	338.700
15014	339.100
15079	339.300
14926	339.400
14972	340.100
15093	340.100
15090	340.300
14994	341.100
14935	343.100
14956	344.400
15070	345.400
15048	345.600
14934	348.100
15070	350.700
15094	356.000
15069	357.400
14995	358.900
15118	360.400
15060	362.300
14948	363.900
14973	364.100
15047	364.500
15100	364.500
15048	367.100
15055	367.200
14931	367.600
14930	370.800
15082	372.000
15084	372.300
14934	373.500
15070	374.100
14947	374.500
15042	375.400
15093	377.000
15126	377.000
15101	378.200
15018	379.100
15011	381.400
14934	381.500
14965	381.600
15021	383.000
14972	383.300
15033	385.100
14919	385.500
15042	385.700
15125	386.000
15109	386.400
14970	386.500
15075	386.900
14972	387.000
15071	393.900
15046	394.200
14982	394.500
15008	394.700
15099	395.000
14965	395.500
15074	397.700
14953	398.500
15091	398.700
14955	399.500
14977	400.100
15044	400.200
14966	400.800
15045	401.100
14989	401.200
15074	403.300
15060	404.600
15091	405.200
14989	405.300
15118	405.600
15109	406.100
15019	411.700
15015	413.300
15001	413.600
15027	414.600
15106	415.900
14958	417.000
14991	417.300
14993	417.700
14938	418.200
15092	419.500
15016	419.700
14976	421.300
14963	423.400
14951	426.100
15008	426.200
15106	426.200
15072	428.800
15050	429.800
14934	429.900
15008	430.000
15068	434.200
14929	434.800
15103	434.800
14972	437.100
14998	437.700
14993	437.800
15030	438.200
14992	439.100
14953	440.100
15061	440.300
14922	441.700
15099	442.000
15060	442.700
15086	445.400
15101	445.500
15045	445.800
15032	447.000
14936	447.100
15102	448.000
15070	449.800
15045	449.900
15100	451.100
15097	451.200
15026	452.100
15058	455.500
14934	456.000
14989	456.900
15093	457.900
14934	460.500
14956	460.800
15009	462.200
15128	462.300
15089	462.500
15010	463.200
15093	463.200
14980	463.300
14931	463.700
15128	467.100
14956	469.600
14937	471.200
14944	471.700
15018	472.700
15091	474.100
15048	474.700
15021	477.400
15043	478.700
14983	478.900
14968	479.300
14926	482.300
15095	483.200
15074	485.800
14974	486.100
14980	486.300
14947	486.900
15086	488.000
14929	489.100
15074	491.100
15041	493.200
15024	494.400
15101	495.600
14961	497.600
15019	499.400
14935	505.400
15092	506.400
14985	508.400
15088	508.600
14995	509.000
15050	510.400
14951	510.900
14921	512.500
15100	513.100
15029	514.400
15037	514.500
15004	514.700
15064	515.700
15117	516.600
15058	517.200
14943	518.400
15037	520.000
15115	520.400
15076	520.600
15034	520.800
14951	521.700
14997	523.700
15007	524.300
15075	524.300
14928	525.000
14951	525.800
15039	525.900
15115	526.200
14929	526.600
14932	526.800
14997	528.500
15042	530.000
15066	530.300
15076	530.800
15042	534.300
15119	534.500
14999	537.800
15119	538.700
14972	539.000
14951	539.700
15033	542.900
14972	543.100
14982	544.200
15029	544.900
14944	546.000
15076	547.900
14995	548.300
15101	551.200
15126	552.200
15037	553.200
14990	554.600
15039	556.800
15013	556.900
15001	557.700
15045	558.100
14937	560.600
14990	560.900
15048	562.400
15082	564.900
15007	565.300
14925	568.200
14922	569.800
14923	570.100
15006	572.700
15049	573.600
15039	574.400
14964	575.000
15056	576.400
15082	577.100
14965	579.800
15107	580.000
14985	580.600
14996	581.200
15124	581.300
14927	581.500
15010	582.100
14920	582.700
15087	583.700
14984	585.200
14990	585.800
15001	587.600
15123	588.000
15079	590.600
15035	592.600
14919	593.400
14982	593.800
15070	595.600
15091	597.800
14922	599.000
15005	599.100
14996	600.000
15070	600.100
15100	600.300
15126	600.900
14989	601.600
15128	604.400
14944	605.500
15072	607.200
14963	607.700
14977	607.800
15031	609.200
14942	610.900
14987	613.400
15054	616.100
14921	617.400
15038	617.500
15102	619.000
14959	620.100
14967	621.000
15105	621.900
15002	622.200
14936	623.500
14965	624.400
14967	624.900
15048	627.500
14959	627.900
15024	628.800
15005	629.800
15025	630.200
15074	631.000
14975	631.100
15088	631.700
15119	632.200
15048	633.700
15032	635.700
14974	636.200
14940	637.300
15014	639.300
15032	639.400
15018	641.000
14999	641.500
15013	641.500
15068	641.800
14977	642.400
15113	643.000
15111	643.100
14961	643.800
15013	645.200
15057	645.700
15108	645.900
15054	646.100
15025	646.300
14934	652.500
15003	653.000
15090	653.300
14949	654.600
14989	655.200
15023	655.300
14995	659.600
14969	660.600
14980	661.000
14996	661.500
15076	662.600
14966	662.800
15069	663.700
15126	668.500
15033	668.700
15066	669.400
15007	670.100
15090	670.800
15055	670.900
15077	672.900
15071	673.400
15045	673.800
15005	674.100
15049	674.100
14981	675.600
15065	676.400
15085	677.700
14922	678.000
15115	678.100
14927	678.200
15049	678.500
15061	678.900
14951	681.000
15097	681.700
14946	683.800
14925	684.000
14968	684.600
15078	684.600
15117	685.900
15095	686.300
14985	687.400
15113	688.300
15122	688.500
14939	689.200
14985	691.100
15071	691.600
14977	692.300
14966	692.800
14924	695.300
15093	695.500
14980	696.800
14974	696.900
14990	699.900
14991	700.800
15030	701.100
15097	701.400
15108	701.600
14945	703.400
14921	703.600
15075	706.000
14991	707.700
15022	711.200
14923	711.800
15118	711.800
14950	713.200
14944	715.800
14969	717.000
15089	717.400
14949	718.000
14979	720.900
14959	721.900
15041	722.400
15046	722.700
14938	724.000
14994	724.600
15073	725.200
15086	727.600
15119	729.400
14974	729.900
14984	731.000
15041	731.800
14959	732.200
15115	733.000
15004	734.300
15080	737.900
14970	739.700
15102	741.500
15089	742.000
14984	742.500
15058	743.500
14927	747.700
14938	748.600
14999	750.700
15065	753.200
15038	757.100
14927	759.700
14920	760.700
15017	762.400
14948	764.000
14961	764.100
15017	766.800
14927	767.100
15004	767.600
14959	767.800
15073	768.000
14961	768.700
15018	772.200
14993	773.400
15051	774.200
15103	774.500
14942	775.700
14923	777.100
14998	777.800
14927	778.000
15125	778.200
14943	778.900
14936	779.000
15069	780.200
14969	782.600
14925	782.900
14934	783.700
14919	784.200
15094	784.700
15069	785.400
14970	788.000
14934	788.200
15112	789.300
15030	789.800
15076	790.600
14938	790.900
15122	792.400
14927	793.200
15064	793.600
15001	795.300
15043	796.300
14923	796.600
14934	796.600
14979	796.600
15015	800.100
15105	801.400
15037	802.100
14967	802.400
15118	802.400
15089	802.700
14998	803.500
14973	805.400
15031	805.500
15105	805.900
15102	806.700
14919	807.700
15027	809.800
15067	810.000
15109	810.200
15102	810.700
14920	812.900
15067	813.300
15062	814.000
15027	814.300
14921	815.600
14943	815.900
14920	817.800
14979	817.900
15054	821.000
14995	822.000
14992	825.300
15042	827.900
14938	828.300
14960	828.800
15081	830.900
15104	832.000
15030	835.400
15043	838.400
15107	839.200
15077	840.300
15003	842.600
15031	842.700
14948	842.900
14925	843.100
15026	843.700
15008	845.000
14949	845.500
15036	845.800
15014	848.500
14948	849.500
15033	849.700
14989	850.500
14921	852.000
15117	853.600
15120	854.200
14955	856.500
14941	858.100
14997	858.800
15008	860.500
14931	862.500
14972	863.200
14925	863.600
15110	864.600
15085	865.500
15125	869.100
14951	870.600
15110	873.800
14947	875.000
15052	876.200
14946	877.300
15003	878.200
15089	879.600
14967	881.900
15047	882.900
15089	886.700
14984	887.100
15093	887.400
14948	888.700
15100	889.400
15054	890.200
14975	890.600
14951	891.800
15021	892.200
15075	893.300
15012	894.200
14948	894.800
15077	898.400
14948	899.800
15053	900.600
14956	901.200
15039	902.400
15008	903.300
14983	903.400
15028	904.400
15035	910.600
14988	911.200
14978	911.900
14932	913.500
14956	914.300
14954	916.300
15112	917.300
15089	918.400
14932	918.700
15020	918.900
15045	919.400
15021	919.700
15087	920.600
15094	921.000
15088	921.300
15047	922.400
15037	926.300
14922	928.500
14977	931.400
15011	932.600
14953	933.300
14958	934.400
14979	936.000
15028	936.700
15063	939.300
15109	941.300
15126	942.400
15089	942.800
14958	943.900
15096	945.400
15083	945.800
15089	948.100
15111	949.100
15089	952.700
15036	955.200
15029	955.800
14920	956.600
14952	957.100
15003	962.000
14953	962.200
14971	963.700
15054	965.100
14931	966.000
14924	966.400
15018	966.600
14989	967.100
14994	967.500
15111	969.900
15115	970.300
15020	970.900
15023	971.300
15098	973.400
15076	975.800
15037	976.700
15074	978.200
15113	980.400
15037	981.300
15036	983.300
14924	984.400
15008	985.100
14943	986.400
15048	986.400
14938	989.400
14974	989.400
15028	989.400
15043	991.000
14923	991.200
15082	991.200
14922	991.800
15047	993.400
14974	993.900
15084	995.500
15047	997.900
15045	1000.500
14920	1000.800
14950	1001.000
15079	1001.400
14961	1002.100
14924	1002.800
15006	1003.800
14941	1004.000
15080	1004.800
15085	1008.300
14973	1009.300
15021	1011.100
15068	1012.800
14930	1014.200
14962	1014.400
15028	1015.500
15105	1016.600
15025	1016.900
15079	1017.800
15029	1019.200
15048	1020.500
15054	1021.100
15065	1021.700
15105	1022.000
15067	1022.200
15096	1025.500
15005	1025.900
15054	1026.000
14996	1026.600
15092	1026.700
15117	1028.100
14928	1028.300
14958	1029.600
15037	1030.600
15045	1031.200
14920	1033.800
14962	1034.000
14956	1037.200
15037	1037.300
15080	1037.900
15119	1038.900
14975	1043.000
15055	1043.400
15050	1043.800
14935	1045.300
14970	1046.000
15118	1046.400
15020	1048.200
14977	1057.400
15015	1059.200
14980	1060.300
15075	1061.200
15021	1064.200
14988	1065.900
15104	1066.300
15087	1073.300
15015	1075.900
15103	1076.300
15110	1078.200
15015	1080.500
14962	1081.300
14999	1081.800
15088	1082.000
14984	1082.300
15125	1083.700
15007	1085.000
14984	1087.000
14996	1088.600
15047	1090.600
15090	1091.800
15119	1091.800
15082	1092.300
15054	1092.800
15083	1092.800
14922	1093.700
15015	1094.100
15103	1094.300
15006	1094.900
14998	1095.300
14977	1095.700
14978	1095.700
15128	1096.500
14944	1098.100
15069	1098.900
14926	1099.100
15039	1100.300
15010	1101.100
15013	1101.700
14931	1102.000
15128	1103.500
14929	1103.700
14949	1106.500
15014	1110.500
15037	1110.900
14937	1111.500
14921	1111.600
15106	1111.700
14955	1112.000
15029	1112.900
15112	1114.300
15102	1114.600
15023	1116.700
14937	1116.900
14997	1117.400
15082	1118.500
15040	1121.900
15031	1122.200
14986	1122.600
15043	1123.100
15007	1123.400
15088	1124.000
14966	1124.300
14986	1128.200
15012	1128.500
15033	1129.500
14973	1129.600
15088	1130.300
15018	1133.200
15078	1133.500
14986	1134.300
15048	1134.300
14990	1137.300
15041	1138.800
15114	1138.900
15108	1140.100
14965	1140.900
15081	1142.700
15041	1142.900
14919	1147.600
15007	1147.900
15091	1148.000
15013	1148.200
15111	1148.700
14934	1149.000
15117	1150.100
15104	1150.700
14992	1150.900
15043	1152.100
15116	1153.100
14979	1153.900
15080	1155.700
15046	1156.300
14955	1157.600
14979	1158.600
14975	1161.000
14957	1162.400
15110	1162.400
15029	1164.500
14942	1165.200
14999	1167.600
14959	1167.900
14957	1168.000
14941	1168.900
15109	1171.700
15005	1175.300
15050	1175.400
15045	1179.000
14991	1180.500
15022	1183.600
15011	1186.000
15042	1186.900
15052	1189.500
15077	1190.700
15092	1191.000
14926	1191.600
15040	1193.800
15046	1194.900
15083	1195.100
14995	1195.200
15055	1195.900
15052	1196.100
14950	1197.000
15107	1198.400
14934	1198.700
15057	1198.900
15090	1200.400
14953	1200.600
15128	1201.200
15109	1201.300
14967	1205.200
15008	1207.100
14938	1207.300
15115	1207.500
14920	1213.700
15103	1214.400
15063	1215.100
15003	1215.200
15110	1215.900
15087	1218.800
14933	1219.100
15112	1219.700
14946	1221.500
14933	1222.500
15123	1223.000
14924	1225.400
15045	1225.800
15071	1229.700
15111	1232.000
14962	1232.400
14984	1234.700
14967	1235.900
15091	1236.700
15032	1236.800
14951	1237.200
14988	1238.400
15021	1238.500
14919	1238.600
15126	1239.100
14933	1239.200
15024	1240.700
15122	1241.500
14921	1242.200
15089	1242.300
15062	1244.000
15081	1245.200
14921	1247.400
15062	1248.400
15020	1250.100
15114	1251.100
15118	1251.100
15081	1252.400
15074	1253.700
14934	1257.300
15120	1257.800
14957	1260.200
15080	1262.600
15053	1265.200
14989	1266.200
14965	1267.400
14953	1268.300
15008	1268.700
14981	1269.100
14928	1269.900
15053	1269.900
15026	1271.000
15105	1272.300
15117	1272.800
15049	1273.400
15119	1273.900
15111	1276.200
15021	1278.700
14958	1279.000
15116	1279.200
14931	1279.700
15031	1280.600
15097	1280.800
15033	1280.900
15089	1282.200
15109	1282.700
15092	1284.900
15017	1286.300
15079	1289.400
15091	1291.200
15084	1291.500
15110	1291.600
15028	1291.700
15030	1292.900
14954	1293.500
14980	1294.300
15110	1296.200
15038	1297.100
15040	1298.800
14954	1300.600
14951	1300.800
14982	1301.300
15030	1301.400
14954	1304.700
14981	1304.700
14951	1307.600
14931	1308.200
15065	1308.400
15085	1309.200
15086	1311.900
15037	1313.600
14982	1316.700
14972	1316.800
15018	1317.000
15062	1318.100
15029	1318.400
14977	1318.900
15107	1320.100
14981	1321.300
15076	1321.300
14995	1321.600
15018	1322.600
14977	1323.700
15078	1324.000
14943	1325.200
15076	1326.100
15013	1327.900
14981	1329.900
14961	1330.300
15004	1331.100
14972	1332.700
15008	1333.200
15012	1333.700
14947	1334.500
14933	1337.100
15051	1337.900
14928	1340.000
15097	1340.200
15034	1340.600
15079	1342.100
14957	1342.800
15058	1343.600
15106	1344.600
14931	1346.200
14985	1347.400
15093	1348.300
14934	1348.500
15086	1348.900
14957	1349.800
14931	1349.900
15008	1350.800
15120	1351.000
15127	1351.900
14938	1352.700
14961	1353.400
15031	1355.200
15087	1355.200
14969	1355.600
14927	1357.200
15127	1357.700
15019	1360.800
15101	1361.400
15071	1363.000
14984	1364.200
14965	1366.600
15114	1367.900
15066	1368.100
15087	1368.400
15089	1369.000
15108	1369.000
15122	1369.300
15013	1371.400
15119	1371.800
14981	1372.600
14963	1373.400
15106	1376.000
14959	1377.900
15043	1379.600
14967	1380.100
14955	1382.900
15097	1383.500
14963	1383.700
15111	1386.200
15100	1386.400
14990	1387.500
14998	1388.100
15084	1389.500
15012	1389.800
15060	1389.800
15047	1390.000
15037	1390.100
15001	1390.300
15000	1390.900
15096	1392.200
14956	1393.000
15038	1394.200
15096	1396.100
15099	1396.400
14946	1396.800
15038	1397.900
14953	1399.000
15023	1399.300
15061	1399.600
14957	1400.500
15038	1401.500
14920	1404.200
14967	1406.000
15055	1407.900
15101	1408.400
15053	1410.100
15108	1411.600
15109	1415.300
15053	1415.500
14950	1417.600
14924	1420.900
14922	1421.400
15076	1425.800
15109	1425.900
14945	1427.300
14972	1429.400
15113	1431.400
15109	1431.500
14933	1432.200
14981	1433.000
14973	1434.400
15047	1435.100
15073	1436.500
14953	1436.600
15073	1440.300
15033	1441.500
14948	1442.200
14954	1443.000
15078	1444.700
15029	1445.500
14929	1445.700
14931	1448.400
14983	1449.100
15009	1449.800
15117	1450.600
14992	1451.400
14987	1451.900
14932	1452.800
14983	1453.500
15123	1453.500
14992	1456.900
15115	1457.600
14919	1458.000
14927	1459.300
14946	1463.900
15030	1464.300
15109	1466.800
15030	1468.900
14925	1469.000
14981	1470.500
15084	1472.400
14952	1473.700
14941	1476.200
14987	1476.900
14994	1478.500
14959	1480.400
14946	1482.500
14991	1484.800
14959	1485.400
15110	1486.000
14965	1486.100
14946	1486.500
15120	1489.200
15117	1489.300
15043	1489.500
14989	1489.800
14949	1491.600
14968	1491.800
15109	1492.200
15107	1493.300
15044	1496.300
15046	1496.300
14979	1496.700
14939	1498.100
15090	1498.300
14979	1500.600
14982	1500.900
15090	1502.500
15073	1503.100
15109	1503.100
15067	1504.200
15111	1506.800
15106	1506.900
14993	1507.600
15108	1508.000
14968	1508.600
15056	1510.200
14920	1511.700
15053	1515.000
14920	1517.500
15034	1518.100
15004	1519.400
14924	1523.200
15037	1523.800
15085	1523.800
14988	1526.100
15093	1526.200
15009	1527.400
15042	1527.900
15097	1528.100
15002	1528.900
15014	1529.600
15005	1529.800
14948	1530.400
14933	1531.300
15103	1531.300
15062	1533.700
15011	1534.000
15058	1534.000
15052	1534.200
15080	1534.300
15005	1535.800
14926	1539.000
14952	1539.500
14991	1539.900
15109	1540.500
14957	1541.400
14990	1543.600
14952	1544.800
15005	1545.900
15109	1548.900
14922	1549.100
15039	1549.100
14987	1550.700
14932	1552.900
15024	1553.300
14936	1553.800
15040	1554.500
15018	1554.700
15115	1554.800
14974	1555.300
14948	1555.700
15087	1556.400
15024	1557.500
15019	1558.000
15102	1558.200
15085	1558.700
14940	1559.500
14948	1561.100
15007	1561.400
15047	1562.100
14966	1563.700
15001	1564.300
15032	1565.400
15026	1566.100
15042	1566.100
15076	1567.000
15069	1569.000
15038	1569.900
14971	1570.900
15044	1571.900
15089	1571.900
14939	1572.700
15081	1573.400
15073	1574.100
15015	1575.500
14921	1576.300
15118	1578.000
15034	1579.200
15081	1579.400
14996	1580.500
15123	1581.300
14942	1584.400
15006	1584.900
14955	1587.300
15047	1587.900
14962	1588.000
15106	1588.200
14982	1588.500
14943	1589.700
15004	1589.700
14939	1592.300
15067	1592.700
15079	1595.300
15055	1595.600
14940	1596.900
15123	1597.500
15125	1598.600
15082	1599.300
14969	1600.100
15058	1601.800
14966	1602.300
15101	1602.900
15056	1604.400
15031	1604.900
15077	1607.500
15082	1608.300
15063	1615.700
14956	1616.400
15109	1618.000
15077	1620.500
15041	1620.600
15015	1626.200
14985	1626.600
15009	1626.900
15026	1627.300
15093	1627.500
15095	1629.100
14926	1630.700
15028	1631.000
15090	1632.400
15111	1632.900
14928	1633.800
15095	1634.100
15026	1634.200
14926	1635.000
14962	1636.200
14979	1636.400
14928	1639.000
15009	1639.400
15039	1640.100
15068	1641.000
15022	1642.200
15092	1642.300
14942	1642.400
15072	1642.800
14940	1643.400
15100	1644.000
15048	1645.000
15103	1647.300
14973	1648.100
14955	1648.200
14972	1649.000
15093	1649.700
15047	1650.000
15103	1653.400
15053	1653.500
15114	1656.000
15053	1658.400
15075	1659.300
15076	1661.600
15114	1662.000
15127	1662.900
15119	1663.400
14944	1665.100
14924	1665.200
15056	1665.700
15024	1665.800
14923	1667.200
14952	1669.600
14969	1671.800
15090	1674.900
15068	1675.000
15003	1678.300
15045	1678.600
15119	1680.700
15074	1680.800
14919	1681.800
15056	1686.600
15005	1687.900
15021	1688.500
14930	1689.400
14989	1691.700
14942	1693.000
14977	1693.000
14937	1695.700
15076	1696.300
15097	1700.000
15076	1700.500
15071	1703.600
15011	1703.900
15027	1704.300
15082	1704.300
15106	1706.000
15070	1706.500
15117	1707.600
14933	1710.700
14997	1712.000
15091	1713.800
15102	1714.200
15072	1714.500
14952	1714.900
15119	1716.200
15086	1718.800
14953	1719.200
15106	1719.200
14919	1719.500
14963	1721.500
15059	1721.900
14956	1722.200
15009	1722.500
14955	1725.400
15091	1726.400
15059	1726.600
15032	1727.500
15110	1728.900
14976	1729.300
15025	1730.300
15055	1730.700
14943	1730.900
14926	1731.400
14931	1732.400
15021	1734.300
14985	1736.300
14978	1736.600
15009	1736.700
15109	1736.800
15120	1737.400
15059	1738.700
15001	1739.200
15032	1739.400
15080	1739.400
15037	1740.100
15005	1740.500
14947	1741.100
15002	1741.400
14933	1742.200
14978	1742.500
14973	1743.300
15006	1748.100
15107	1748.500
14984	1749.400
15075	1749.500
15081	1749.700
14989	1750.000
14929	1750.900
14949	1751.800
15016	1751.800
15011	1753.200
14993	1755.200
14952	1756.800
15018	1756.900
14991	1758.100
15042	1759.000
15080	1761.000
14938	1762.000
14933	1763.100
14942	1764.000
14976	1765.200
15097	1765.500
15006	1766.400
14973	1767.100
15090	1768.300
14968	1768.800
15061	1770.000
14976	1770.600
14951	1771.000
15106	1771.200
15022	1772.200
15077	1772.700
15055	1773.400
15025	1774.500
14968	1775.500
15072	1775.900
15019	1778.300
14989	1779.500
15100	1780.200
15061	1780.300
14985	1781.200
15022	1781.200
15126	1781.900
14934	1783.200
14979	1783.500
15100	1784.400
14987	1784.500
15064	1785.600
14930	1785.800
14925	1787.200
15059	1787.900
14979	1788.600
15126	1790.400
15046	1791.000
15069	1791.200
15119	1791.600
15060	1791.700
15056	1792.700
14934	1793.300
15039	1793.900
15119	1795.500
15091	1795.600
15000	1795.700
15048	1796.700
15019	1797.700
15012	1799.600
15119	1799.900
15038	1800.900
14948	1802.100
15000	1802.100
15068	1802.800
15053	1803.900
15007	1804.100
14940	1806.000
15024	1812.300
15038	1812.300
15001	1813.600
14965	1813.900
15114	1814.800
14931	1817.400
15033	1818.200
15088	1819.100
14963	1819.300
15022	1820.800
14931	1821.400
15082	1822.100
15029	1823.700
14961	1824.100
15033	1824.700
15004	1826.000
14941	1826.100
15008	1827.200
14994	1828.700
14993	1828.900
15033	1828.900
14989	1829.100
14936	1829.200
15076	1829.400
15001	1829.800
14938	1830.600
15018	1833.100
14936	1833.600
14922	1834.100
14924	1834.100
14962	1835.100
14954	1836.200
14919	1836.600
14942	1836.700
15078	1838.000
15056	1840.900
14926	1841.500
14970	1843.900
14988	1846.200
15038	1848.000
14926	1848.300
15101	1849.400
15122	1850.700
14933	1851.300
14996	1853.300
15115	1854.400
14946	1854.600
14965	1854.600
15116	1855.200
14952	1858.300
15116	1860.100
15115	1862.800
15053	1863.500
14989	1863.600
14940	1866.900
14964	1866.900
15066	1869.200
15044	1869.400
15127	1869.700
15091	1870.500
14985	1873.000
15072	1873.900
14975	1874.600
15083	1875.400
14965	1876.600
14993	1877.000
15019	1877.100
15091	1877.100
14941	1877.200
14985	1877.400
15100	1880.200
15031	1881.300
14931	1881.900
14981	1882.600
14993	1883.300
15052	1883.400
15062	1883.500
15121	1883.500
15054	1883.900
15067	1886.600
15047	1887.700
15063	1888.200
14971	1888.700
15023	1890.600
15062	1890.800
14995	1891.800
14930	1892.800
14925	1893.400
14965	1894.000
15108	1894.300
14984	1895.100
15009	1895.800
15088	1896.100
14978	1896.900
14949	1897.200
15105	1900.000
14945	1900.100
15001	1900.900
14955	1901.200
15113	1901.600
14934	1901.800
15055	1903.400
15046	1905.300
14991	1905.400
14958	1906.400
14965	1908.100
15060	1910.300
15011	1910.400
14933	1910.600
14992	1912.000
14963	1912.200
15012	1912.900
14993	1914.800
15048	1914.900
15019	1915.200
14982	1916.300
14951	1917.000
15072	1917.500
15018	1920.400
15031	1920.800
15059	1921.300
14921	1923.300
14985	1923.300
15090	1925.900
15089	1927.500
14950	1928.400
14968	1930.800
14990	1931.500
15082	1931.800
15021	1932.100
14995	1934.200
14999	1935.000
14997	1935.500
14968	1936.000
15054	1936.800
15005	1937.300
14931	1938.800
15072	1938.800
15043	1939.400
15067	1940.100
14982	1941.400
15042	1941.600
14985	1942.200
15026	1942.600
15123	1943.400
15110	1943.600
15030	1945.500
15039	1945.700
15098	1946.400
14982	1946.500
14924	1948.800
15026	1949.400
15030	1950.500
15033	1951.100
15128	1951.600
15090	1952.300
15026	1953.800
15057	1954.200
15028	1954.400
15055	1954.800
14938	1955.500
14982	1958.600
15074	1959.200
14994	1962.400
14958	1962.500
14967	1964.200
14952	1964.400
15074	1965.400
14968	1966.500
14951	1968.300
15052	1969.100
14974	1969.700
14938	1969.800
15019	1970.600
15119	1975.800
15085	1976.800
14958	1977.800
14929	1978.400
15127	1979.200
15071	1981.100
14958	1981.400
15021	1983.800
14958	1984.900
14990	1985.000
15047	1987.200
15084	1989.000
15092	1989.200
15119	1989.400
15082	1989.500
15024	1991.400
14921	1991.700
14988	1992.300
15084	1993.800
14926	1994.100
15111	1995.500
15082	1996.300
15032	1998.600
15000	1999.400
14962	2000.200
15033	2000.900
15118	2000.900
14961	2002.300
14990	2002.500
15016	2002.500
15003	2003.100
14955	2004.100
15032	2004.600
14923	2005.100
15033	2005.300
15102	2005.300
15026	2005.700
14919	2007.900
15033	2009.800
14940	2010.100
15001	2010.600
15069	2010.600
15118	2010.600
15095	2010.700
15014	2012.300
15025	2013.100
14930	2015.800
15009	2017.900
14950	2018.500
15109	2019.600
15031	2019.800
14990	2020.200
15080	2020.400
15021	2020.900
15125	2021.800
15086	2022.100
15126	2026.500
14932	2026.800
14974	2028.500
14958	2029.900
14931	2030.300
15042	2032.600
15108	2032.800
15041	2032.900
15045	2033.100
14965	2034.600
15031	2036.300
14984	2040.100
14958	2040.200
15086	2040.900
14965	2042.300
15083	2043.500
15115	2044.000
15098	2044.700
15008	2045.000
15086	2045.000
15044	2045.500
14967	2045.700
15106	2047.000
15083	2048.300
14965	2048.500
15067	2048.500
15098	2048.500
15007	2049.000
15109	2050.600
15093	2050.900
14932	2051.800
15058	2051.900
14927	2055.900
14997	2055.900
14939	2056.100
15096	2056.100
14919	2056.900
15018	2057.400
15065	2057.500
15007	2057.900
14971	2058.800
15035	2059.600
15024	2060.400
15119	2061.100
15055	2062.100
15038	2062.600
14980	2063.300
14971	2063.900
14930	2065.400
15024	2065.500
14920	2067.500
15102	2073.800
15117	2074.000
14973	2074.300
15019	2074.800
14971	2076.400
15097	2076.400
14972	2076.800
15089	2078.800
14989	2079.400
14987	2079.900
15102	2080.000
15062	2082.100
14941	2082.600
14993	2084.100
14996	2085.400
15037	2087.600
15068	2088.900
15045	2090.000
15038	2091.100
15052	2091.600
14927	2093.400
15051	2093.700
15017	2095.000
15077	2097.200
14923	2098.400
15037	2099.500
15040	2099.700
15009	2099.900
14946	2100.000
15069	2100.600
15076	2100.800
15077	2100.900
15024	2101.800
14921	2102.600
14951	2103.500
14957	2104.300
15072	2105.500
15093	2105.800
14955	2107.600
15033	2107.900
15076	2108.600
15118	2110.000
14947	2114.900
15057	2115.100
14941	2115.700
15034	2115.700
15041	2116.000
14923	2117.900
15069	2121.400
14924	2121.900
15013	2122.200
14956	2122.800
15071	2123.100
15062	2124.000
15105	2124.400
14924	2126.900
14952	2127.600
15111	2128.100
15087	2128.600
14992	2129.200
15071	2129.200
14981	2129.700
15098	2134.200
14968	2134.500
15026	2136.200
14983	2136.300
15081	2136.500
15094	2136.800
14968	2138.000
15016	2138.700
15007	2141.200
15122	2141.900
14999	2142.100
14944	2144.600
14977	2146.000
15101	2147.600
15010	2148.000
15117	2149.600
[truncated: 828 more rows]
