# Supplementary material for: Transient Response of Basal Ganglia Network in Healthy and Low-Dopamine State
Source: eNeuro. 2022 Mar 17;9(2):ENEURO.0376-21.2022. doi: 10.1523/ENEURO.0376-21.2022 (PMC8938981; doi:10.1523/ENEURO.0376-21.2022)
Supplement: Extended Data 1 — Basal ganglia transient response. Download Extended Data 1, ZIP file. [file enu-eN-NWR-0376-21-s03.zip › Basal-Ganglia-Transient-Response-main/BGcore/Simulations/BasalFiring/data/FSN-15150-0.gdf]

15048	12.200
15001	12.600
15058	13.600
15106	14.300
14946	16.700
15033	17.200
15117	17.500
15071	18.000
15104	18.500
15124	20.800
14995	21.900
15026	22.300
15050	22.500
15008	24.400
14950	24.600
15071	25.300
15078	26.000
14923	29.500
14950	29.500
15124	29.900
14934	31.600
14980	32.200
15001	32.400
15033	36.500
15117	36.800
14945	39.200
15063	39.300
15091	40.300
14923	41.700
15019	41.800
15007	43.000
15063	45.400
14967	47.100
14951	48.100
15010	48.700
14954	49.700
15068	51.400
14953	51.500
14988	54.200
14989	54.200
15033	56.100
15067	57.900
14953	58.700
14919	59.300
14987	59.600
15059	62.100
14926	65.700
14986	66.200
14923	66.900
15127	66.900
14921	67.400
14975	71.400
14923	72.900
15039	73.000
15000	73.300
15117	73.900
15127	74.400
14984	74.600
14999	75.100
15053	75.200
14930	75.800
14997	76.300
15018	78.700
14947	79.100
15032	79.400
14997	79.900
14930	80.600
14946	82.100
15095	82.700
15021	83.600
14939	85.900
14939	89.200
15001	89.200
14985	90.800
14951	91.600
15010	92.100
15093	93.300
14937	94.300
14941	94.500
15051	94.700
15001	95.100
15041	96.100
14952	97.000
15083	97.900
14965	98.000
15017	98.200
14985	98.900
15089	99.100
14960	100.200
15051	103.300
15124	104.200
15100	105.800
15108	106.600
14959	106.700
15125	116.500
15091	117.200
15117	119.700
15031	123.300
15024	126.400
15049	126.600
15126	127.400
15113	128.300
14985	129.100
15108	131.400
14950	132.100
14958	132.100
14940	133.900
15117	134.100
15031	135.300
14925	136.000
15081	136.200
14993	137.000
14981	138.000
15011	139.600
14940	142.400
15050	143.500
15010	143.600
14997	144.100
15099	144.900
15069	145.800
14989	146.100
14974	147.100
14991	150.700
14928	151.600
14932	152.100
15035	153.400
15001	154.000
15010	154.300
15048	154.600
14924	155.300
14940	155.500
15010	158.500
15122	159.800
15126	160.600
14947	164.300
14998	164.300
15126	165.800
15112	166.200
15049	166.500
14965	167.000
14963	168.200
15075	168.200
15021	168.800
14935	171.500
15072	172.000
15128	172.200
15014	172.800
14936	174.400
14919	175.600
14931	175.800
14951	175.900
15093	175.900
14949	176.300
15086	181.100
14921	182.300
14953	183.400
14994	184.800
15026	184.900
14919	185.000
15075	186.700
15038	187.300
14985	187.800
14955	188.600
15111	188.600
15067	190.700
15093	190.900
14994	191.300
14920	191.700
15039	191.700
14938	192.000
15114	192.000
14955	192.800
15042	192.900
15040	193.200
15106	194.600
14931	194.900
15039	196.000
15059	196.400
14998	196.500
15067	197.100
14959	201.000
15089	201.400
15012	202.400
15078	203.000
15124	203.700
15011	205.600
14972	206.400
14991	206.700
15026	207.900
14963	209.000
14936	209.500
15026	211.600
14991	211.700
15019	212.000
14959	212.300
15031	213.100
15041	213.900
15030	214.300
15125	214.800
15126	216.200
15004	217.200
15038	218.500
15093	219.100
15126	221.100
15103	222.400
15004	223.200
14921	225.400
15103	226.500
14930	227.000
14970	232.400
14982	233.100
15079	234.800
15033	235.600
15103	236.500
15061	236.900
15119	237.000
14980	237.900
14927	239.300
14941	240.100
14973	240.700
15061	242.700
15024	245.600
14930	246.200
15034	246.300
15080	255.700
14920	257.500
15101	259.000
14971	259.500
14926	259.700
15061	259.700
14993	260.100
14929	260.600
15052	260.800
14955	261.500
14923	262.600
15047	264.500
14926	265.500
15018	265.700
15081	268.400
15047	269.200
14944	270.600
14963	270.900
15009	271.000
15067	272.900
15047	273.500
15116	273.500
15117	274.200
14944	274.900
14961	276.200
14938	276.900
15116	280.100
14987	282.800
15050	284.000
15022	284.300
14941	286.200
15092	286.600
14974	287.000
15114	288.200
15029	290.500
14941	290.700
15075	291.600
15027	292.100
15043	293.800
15092	296.200
15014	296.500
15009	297.300
15128	298.500
15069	298.600
15023	299.300
14980	300.100
15109	301.100
15051	301.500
15124	301.600
15062	301.800
15056	301.900
14969	302.500
15018	302.900
14998	308.900
15119	310.400
14981	312.000
14926	312.400
14995	313.100
15097	313.100
15089	313.800
14968	314.300
15063	314.800
15068	315.700
14987	316.500
14926	316.900
15072	318.100
15114	319.100
14972	320.600
15094	323.100
15055	323.900
15035	324.300
14933	324.600
15067	329.600
15089	329.700
14990	331.000
15016	331.600
14988	334.100
15031	334.900
15005	335.100
14972	335.600
14996	338.700
15014	338.900
14926	339.400
15079	339.400
14972	339.700
15093	340.100
15090	340.400
14994	341.100
14935	343.100
14956	344.200
15070	345.300
15048	345.500
14934	348.100
15070	350.600
15094	356.000
15069	357.300
14995	358.500
15118	360.200
15060	362.200
14948	363.800
14973	364.100
15100	364.400
15047	364.500
15048	366.800
15055	367.100
14931	367.600
14930	370.400
14977	371.000
15082	371.900
15084	372.200
14934	373.400
15070	373.900
14947	374.500
15042	375.300
15093	377.000
15126	377.200
15101	378.400
15018	379.000
15011	380.900
14934	381.200
14965	381.500
15072	382.200
15021	383.100
14972	383.200
15033	385.400
14919	385.500
15042	385.700
14970	386.300
15109	386.300
15125	386.300
14972	386.900
15049	392.700
15071	393.400
15046	394.300
14982	394.400
15008	394.600
15099	394.900
14965	395.400
15074	397.600
14953	398.200
15091	398.200
14955	399.500
14977	399.700
15044	400.200
14966	400.700
15045	401.000
14989	401.100
14950	401.200
15069	401.500
15123	402.200
15074	403.100
15060	404.500
14989	405.200
15091	405.200
15118	405.500
15109	405.900
15019	411.700
15015	413.400
15001	413.700
15027	414.500
15106	415.500
14958	417.000
14991	417.000
14993	417.700
14938	418.000
15092	419.400
15016	419.600
14976	421.000
14963	423.300
14993	424.400
14951	426.000
15008	426.100
15106	426.300
15072	428.700
15050	429.800
14934	429.900
15008	429.900
15068	434.100
15103	434.600
14929	434.700
14972	436.900
14998	437.700
14993	437.800
15030	438.300
14992	439.300
14953	440.000
14922	441.600
15099	442.100
15060	442.600
15101	445.600
15045	445.700
15032	446.900
14936	447.100
15102	448.100
15045	449.700
15070	449.800
15097	451.100
15100	451.100
15002	451.600
14965	451.900
15026	452.100
15058	455.500
14934	455.900
14989	456.900
15093	457.900
14934	460.300
14956	460.800
15009	462.300
15128	462.300
15089	462.400
15010	463.100
15093	463.200
14980	463.400
14931	464.000
14979	464.400
15128	467.200
14937	471.300
14944	471.800
15018	472.500
15091	474.000
15048	474.700
15021	477.200
15043	478.600
14983	478.900
14968	479.400
14926	482.200
15095	483.200
15074	485.800
14974	486.000
14980	486.300
14947	486.900
15086	487.900
14929	489.100
15074	491.100
15041	493.100
15024	494.300
15101	495.600
14961	497.600
15019	499.400
14935	505.200
15092	506.300
14985	508.200
15088	508.500
14995	508.700
14938	508.900
15050	510.100
14951	510.900
14921	512.400
15100	513.100
15029	514.100
15037	514.500
15004	514.700
15064	515.600
15117	516.600
15058	517.000
14943	518.300
15121	518.900
15115	519.100
15037	519.900
15076	520.500
15034	520.800
14951	521.600
14997	523.700
15075	524.200
15007	524.400
14928	524.800
14951	525.500
15039	525.700
15115	525.700
14929	526.700
14932	526.800
15076	527.600
14997	528.500
15042	530.000
15066	530.000
15042	534.200
15119	534.500
15119	538.500
14972	538.900
14951	539.500
15033	542.800
14972	543.000
14982	544.000
15029	544.900
15025	545.100
14944	545.900
15076	547.800
14995	548.200
15101	551.200
15126	552.100
15037	553.200
14990	554.500
15039	556.600
15013	556.800
15001	557.600
15045	558.000
14990	560.400
14937	560.500
15048	562.500
15082	564.800
15007	565.300
14925	567.900
14922	569.800
14923	570.000
15006	572.200
15049	573.600
15039	574.500
14964	575.100
15056	576.300
15082	577.000
14965	579.800
15107	579.900
14985	580.400
14996	581.100
15124	581.200
14927	581.300
15098	581.400
15010	581.800
14920	582.600
15087	583.500
14984	585.200
14990	585.700
15001	587.200
15123	588.000
15079	590.600
15044	590.800
15035	592.500
14919	593.400
14982	593.700
15070	595.700
15091	597.800
14922	599.000
15005	599.100
14996	600.000
15070	600.200
15100	600.300
15126	600.900
14989	601.600
15128	604.500
14944	605.500
15072	607.200
14963	607.600
14977	607.700
15031	609.200
14942	610.900
14987	613.500
15054	616.100
14921	617.400
15038	617.700
15102	619.100
14959	620.100
14967	621.000
15002	621.900
15105	621.900
14936	623.500
14965	624.400
14967	624.900
14920	625.300
15048	626.500
14959	627.700
15024	628.700
15005	629.800
15025	630.200
14975	631.000
15074	631.100
15088	631.600
15119	632.000
15048	633.200
15032	635.700
14974	636.100
14940	637.400
14942	638.500
15014	639.300
15032	639.400
15018	640.800
15013	641.300
14999	641.500
15068	641.700
14977	642.200
15111	642.900
15113	642.900
14961	643.700
15013	645.000
15108	645.900
15054	646.000
15025	646.200
15057	647.100
15025	650.900
14961	652.000
14934	652.500
15003	653.000
15090	653.300
14949	654.500
14989	655.200
15023	655.200
14995	659.600
14969	660.400
14980	660.800
14996	661.500
15076	662.700
14966	662.900
15069	663.600
15126	668.500
15033	668.800
15066	669.300
15007	669.900
15055	670.700
15090	670.700
15077	673.000
15071	673.300
15045	673.800
15049	674.000
15005	674.100
14981	675.700
15065	676.400
14927	677.600
15085	677.700
14922	678.000
15115	678.100
15049	678.200
15061	678.900
14951	681.000
15097	681.600
14946	683.800
14925	684.000
15078	684.400
14968	684.500
15117	686.000
15095	686.300
14985	687.300
15113	688.100
15122	688.500
14939	689.000
14985	691.000
15071	691.500
14977	692.200
14966	692.900
14924	695.200
15093	695.400
14939	696.100
14974	696.800
14980	696.800
14990	700.000
14991	700.300
15030	701.100
15097	701.400
15108	701.500
14945	703.400
14921	703.600
15120	704.000
15075	706.000
14991	706.800
15022	711.100
14923	711.700
15118	711.900
14950	713.100
14944	715.600
14995	716.400
14969	717.000
15089	717.100
14949	718.000
15086	720.700
14979	720.900
14959	721.900
15041	722.300
15046	722.700
14938	724.000
14994	724.600
15073	724.900
15017	727.200
15119	729.500
14974	729.700
14984	730.900
15041	731.800
14959	731.900
15115	732.700
15004	734.300
15080	737.900
15057	738.200
14970	739.500
15102	741.400
15089	741.900
14984	742.500
15058	743.500
14927	747.600
14938	748.600
14999	750.500
15065	753.100
15043	753.800
14981	756.600
15038	757.900
14927	759.700
14920	760.600
15017	762.300
14948	763.900
14961	763.900
15017	766.600
14959	766.900
14927	767.100
15073	768.000
14961	768.500
15018	771.800
14993	773.400
15051	773.800
15103	774.400
14942	775.700
14923	777.000
14935	777.600
14998	777.800
14927	778.100
15125	778.200
14943	778.800
14936	779.000
15069	780.100
14969	782.500
14925	782.800
14934	783.600
15094	784.200
14919	784.400
15069	785.100
14970	787.900
14934	788.100
15112	789.400
15030	789.800
15076	790.200
14938	790.800
15122	792.800
14927	793.200
15064	793.600
15001	795.100
15043	796.200
14923	796.400
15019	796.500
14979	796.600
14934	796.700
15109	796.700
15015	800.100
15105	801.300
14967	802.000
15037	802.100
15118	802.300
15089	802.500
14998	803.400
14973	805.500
15031	805.500
15105	805.800
15102	806.600
14919	807.500
15088	808.900
15027	809.700
15067	809.900
15101	810.000
15109	810.300
15102	810.600
14920	812.900
15067	813.200
15062	813.900
15027	814.200
14921	815.100
14943	816.100
14979	817.300
14920	817.800
15054	820.900
14995	822.000
14992	825.000
15042	827.800
14938	828.300
14960	828.700
15081	831.100
15104	831.800
15030	835.300
15043	838.400
15107	839.200
15077	840.400
15003	842.600
15031	842.600
14948	843.000
14925	843.100
15026	843.600
15008	844.900
14949	845.400
15036	845.600
15014	848.400
14948	849.400
15033	849.700
14989	850.600
14921	851.800
15117	853.600
15120	853.900
14955	856.500
14941	858.200
14997	858.700
15008	860.400
15069	861.100
14931	862.600
14972	863.100
14925	863.600
15110	864.600
15085	865.400
15125	869.100
14951	870.500
15110	873.700
14947	874.600
15052	875.900
14946	877.100
15003	878.300
15089	879.500
14967	881.900
15063	881.900
15047	882.900
14951	884.500
15089	886.800
14984	887.000
15093	887.300
14948	888.800
15100	889.100
15054	890.100
14975	890.600
14951	892.500
15021	892.500
15075	893.400
15012	894.100
14948	894.900
15077	898.700
14948	900.000
15053	900.600
14956	901.300
15039	902.400
14983	903.400
15008	903.400
15028	904.400
15035	910.800
14988	911.200
14978	911.800
14932	913.600
14956	914.300
14919	915.200
14954	916.400
15112	917.400
15089	918.300
15020	918.700
14932	918.800
15049	919.400
15021	919.600
15045	919.600
15087	920.600
15094	920.800
15088	921.100
15047	922.400
15037	926.000
15044	927.400
14922	928.500
14977	931.300
15011	932.200
14953	933.200
14971	933.200
14958	934.300
14979	935.800
15028	936.200
15063	939.400
15109	941.200
15126	942.500
15089	942.700
14958	943.800
15096	945.200
15083	945.400
15089	947.800
15111	948.800
15112	951.500
15089	952.200
15036	955.300
15029	955.700
14920	956.700
14952	957.100
15003	961.900
14953	962.400
14971	963.200
15054	964.900
14931	965.900
14924	966.400
15018	966.600
14989	967.000
14994	967.500
15111	969.900
15020	970.000
15115	970.200
15023	971.400
14989	972.000
15098	973.400
15076	975.900
15037	976.500
15074	978.100
15113	980.200
15037	981.100
15036	983.300
14924	984.400
15008	985.200
14943	985.600
15048	986.500
14938	989.400
14974	989.400
15028	989.400
15082	990.800
15043	991.300
14923	991.600
14922	991.800
15047	993.300
14974	993.900
15095	994.400
15084	995.500
15047	997.600
