# Supplementary material for: Transient Response of Basal Ganglia Network in Healthy and Low-Dopamine State
Source: eNeuro. 2022 Mar 17;9(2):ENEURO.0376-21.2022. doi: 10.1523/ENEURO.0376-21.2022 (PMC8938981; doi:10.1523/ENEURO.0376-21.2022)
Supplement: Extended Data 1 — Basal ganglia transient response. Download Extended Data 1, ZIP file. [file enu-eN-NWR-0376-21-s03.zip › Basal-Ganglia-Transient-Response-main/BGcore/Simulations/BasalFiring/data/GPI-15139-0.gdf]

10921	2.800
11336	2.900
11914	3.000
10928	3.100
11295	3.100
11624	3.100
10930	3.200
11262	3.200
11761	3.200
11895	3.200
11943	3.200
12258	3.200
12265	3.200
10881	3.300
10927	3.300
11048	3.300
11224	3.300
11236	3.300
11260	3.300
11703	3.300
11714	3.300
11929	3.300
12018	3.300
10812	3.400
10837	3.400
10900	3.400
11000	3.400
11057	3.400
11100	3.400
11219	3.400
11248	3.400
11531	3.400
11666	3.400
10865	3.500
10915	3.500
11007	3.500
11049	3.500
11076	3.500
11081	3.500
11306	3.500
11353	3.500
11358	3.500
11396	3.500
11442	3.500
11461	3.500
11561	3.500
11595	3.500
11695	3.500
12057	3.500
12181	3.500
10868	3.600
10905	3.600
11011	3.600
11104	3.600
11170	3.600
11194	3.600
11300	3.600
11302	3.600
11316	3.600
11330	3.600
11387	3.600
11419	3.600
11503	3.600
11571	3.600
11696	3.600
11828	3.600
11839	3.600
11842	3.600
11871	3.600
11960	3.600
12065	3.600
12077	3.600
12123	3.600
12198	3.600
12241	3.600
12277	3.600
10826	3.700
10842	3.700
10953	3.700
11042	3.700
11107	3.700
11180	3.700
11241	3.700
11267	3.700
11334	3.700
11372	3.700
11524	3.700
11550	3.700
11600	3.700
11609	3.700
11622	3.700
11705	3.700
11723	3.700
11730	3.700
11739	3.700
11783	3.700
11797	3.700
11807	3.700
11843	3.700
11910	3.700
11912	3.700
12008	3.700
12020	3.700
12101	3.700
12135	3.700
12201	3.700
12244	3.700
12283	3.700
10838	3.800
10910	3.800
11030	3.800
11158	3.800
11259	3.800
11266	3.800
11487	3.800
11513	3.800
11541	3.800
11580	3.800
11587	3.800
11620	3.800
11635	3.800
11659	3.800
11693	3.800
11699	3.800
11748	3.800
11826	3.800
11833	3.800
11882	3.800
11932	3.800
11953	3.800
11965	3.800
11986	3.800
12076	3.800
12121	3.800
12165	3.800
12172	3.800
12232	3.800
10799	3.900
10834	3.900
10843	3.900
10952	3.900
10957	3.900
11138	3.900
11143	3.900
11188	3.900
11281	3.900
11324	3.900
11378	3.900
11427	3.900
11436	3.900
11546	3.900
11575	3.900
11617	3.900
11626	3.900
11663	3.900
11677	3.900
11681	3.900
11721	3.900
11753	3.900
11775	3.900
11829	3.900
11830	3.900
11980	3.900
11992	3.900
11995	3.900
12053	3.900
12055	3.900
12090	3.900
12103	3.900
12138	3.900
12155	3.900
12237	3.900
12239	3.900
12245	3.900
12266	3.900
10801	4.000
10830	4.000
10856	4.000
10857	4.000
10896	4.000
10987	4.000
11056	4.000
11106	4.000
11119	4.000
11129	4.000
11141	4.000
11184	4.000
11199	4.000
11203	4.000
11283	4.000
11293	4.000
11338	4.000
11364	4.000
11365	4.000
11420	4.000
11424	4.000
11428	4.000
11459	4.000
11525	4.000
11655	4.000
11658	4.000
11660	4.000
11661	4.000
11682	4.000
11713	4.000
11809	4.000
11857	4.000
11863	4.000
11878	4.000
11892	4.000
12019	4.000
12069	4.000
12122	4.000
12124	4.000
12130	4.000
12141	4.000
12227	4.000
12247	4.000
10792	4.100
10831	4.100
10882	4.100
10926	4.100
10943	4.100
10978	4.100
10985	4.100
10991	4.100
11018	4.100
11024	4.100
11031	4.100
11135	4.100
11178	4.100
11195	4.100
11261	4.100
11327	4.100
11339	4.100
11345	4.100
11348	4.100
11452	4.100
11477	4.100
11504	4.100
11514	4.100
11523	4.100
11533	4.100
11594	4.100
11614	4.100
11644	4.100
11675	4.100
11851	4.100
11881	4.100
11938	4.100
11944	4.100
11958	4.100
11976	4.100
12024	4.100
12043	4.100
12082	4.100
12098	4.100
12160	4.100
12209	4.100
12280	4.100
10777	4.200
10795	4.200
10807	4.200
10829	4.200
10866	4.200
10875	4.200
10961	4.200
11002	4.200
11003	4.200
11033	4.200
11072	4.200
11175	4.200
11221	4.200
11228	4.200
11235	4.200
11265	4.200
11332	4.200
11363	4.200
11379	4.200
11406	4.200
11416	4.200
11451	4.200
11537	4.200
11542	4.200
11548	4.200
11591	4.200
11628	4.200
11646	4.200
11671	4.200
11683	4.200
11745	4.200
11771	4.200
11794	4.200
11804	4.200
11896	4.200
11927	4.200
11946	4.200
12010	4.200
12014	4.200
12039	4.200
12085	4.200
12104	4.200
12127	4.200
12163	4.200
12178	4.200
12188	4.200
12269	4.200
10778	4.300
10781	4.300
10841	4.300
10849	4.300
10876	4.300
10878	4.300
10894	4.300
10938	4.300
10984	4.300
10993	4.300
11059	4.300
11064	4.300
11114	4.300
11117	4.300
11127	4.300
11163	4.300
11189	4.300
11220	4.300
11273	4.300
11277	4.300
11333	4.300
11341	4.300
11354	4.300
11374	4.300
11386	4.300
11397	4.300
11414	4.300
11430	4.300
11437	4.300
11438	4.300
11464	4.300
11518	4.300
11520	4.300
11538	4.300
11565	4.300
11578	4.300
11602	4.300
11605	4.300
11616	4.300
11632	4.300
11638	4.300
11639	4.300
11641	4.300
11674	4.300
11765	4.300
11774	4.300
11822	4.300
11823	4.300
11849	4.300
11905	4.300
11916	4.300
11922	4.300
11930	4.300
11931	4.300
12052	4.300
12067	4.300
12070	4.300
12117	4.300
12142	4.300
12149	4.300
12153	4.300
12182	4.300
12199	4.300
12238	4.300
10808	4.400
10855	4.400
10871	4.400
10950	4.400
10970	4.400
10974	4.400
10994	4.400
11032	4.400
11044	4.400
11060	4.400
11069	4.400
11071	4.400
11078	4.400
11136	4.400
11190	4.400
11264	4.400
11280	4.400
11282	4.400
11313	4.400
11360	4.400
11375	4.400
11389	4.400
11495	4.400
11499	4.400
11500	4.400
11505	4.400
11521	4.400
11554	4.400
11582	4.400
11593	4.400
11630	4.400
11633	4.400
11709	4.400
11736	4.400
11749	4.400
11752	4.400
11763	4.400
11764	4.400
11787	4.400
11827	4.400
11861	4.400
11866	4.400
11868	4.400
11902	4.400
11948	4.400
11981	4.400
12027	4.400
12028	4.400
12034	4.400
12064	4.400
12071	4.400
12079	4.400
12088	4.400
12100	4.400
12125	4.400
12166	4.400
12183	4.400
12197	4.400
12222	4.400
12230	4.400
12249	4.400
12257	4.400
12260	4.400
12271	4.400
12273	4.400
12284	4.400
10779	4.500
10821	4.500
10839	4.500
10851	4.500
10858	4.500
10859	4.500
10893	4.500
10909	4.500
10925	4.500
10971	4.500
10990	4.500
11005	4.500
11061	4.500
11080	4.500
11089	4.500
11091	4.500
11108	4.500
11110	4.500
11148	4.500
11153	4.500
11157	4.500
11183	4.500
11249	4.500
11253	4.500
11298	4.500
11370	4.500
11411	4.500
11422	4.500
11447	4.500
11478	4.500
11481	4.500
11490	4.500
11534	4.500
11539	4.500
11560	4.500
11590	4.500
11592	4.500
11613	4.500
11621	4.500
11640	4.500
11648	4.500
11680	4.500
11754	4.500
11769	4.500
11790	4.500
11835	4.500
11852	4.500
11853	4.500
11865	4.500
11867	4.500
11876	4.500
11877	4.500
11879	4.500
11890	4.500
11904	4.500
11935	4.500
11941	4.500
11951	4.500
12004	4.500
12007	4.500
12011	4.500
12031	4.500
12038	4.500
12045	4.500
12046	4.500
12058	4.500
12068	4.500
12072	4.500
12089	4.500
12106	4.500
12144	4.500
12152	4.500
12157	4.500
12161	4.500
12200	4.500
10787	4.600
10800	4.600
10822	4.600
10823	4.600
10835	4.600
10877	4.600
10879	4.600
10917	4.600
10921	4.600
10931	4.600
10934	4.600
10956	4.600
10996	4.600
11012	4.600
11020	4.600
11028	4.600
11036	4.600
11050	4.600
11073	4.600
11087	4.600
11126	4.600
11130	4.600
11132	4.600
11176	4.600
11207	4.600
11212	4.600
11213	4.600
11245	4.600
11269	4.600
11291	4.600
11297	4.600
11415	4.600
11418	4.600
11426	4.600
11431	4.600
11450	4.600
11453	4.600
11473	4.600
11479	4.600
11527	4.600
11557	4.600
11577	4.600
11586	4.600
11597	4.600
11625	4.600
11690	4.600
11718	4.600
11770	4.600
11773	4.600
11799	4.600
11821	4.600
11846	4.600
11847	4.600
11903	4.600
11917	4.600
11934	4.600
11950	4.600
11970	4.600
11984	4.600
12006	4.600
12036	4.600
12086	4.600
12170	4.600
12186	4.600
12224	4.600
12263	4.600
10783	4.700
10824	4.700
10845	4.700
10867	4.700
10884	4.700
10897	4.700
10908	4.700
10923	4.700
10963	4.700
10965	4.700
10998	4.700
11014	4.700
11035	4.700
11046	4.700
11099	4.700
11112	4.700
11115	4.700
11147	4.700
11149	4.700
11159	4.700
11166	4.700
11197	4.700
11217	4.700
11236	4.700
11240	4.700
11242	4.700
11286	4.700
11290	4.700
11305	4.700
11368	4.700
11376	4.700
11395	4.700
11398	4.700
11409	4.700
11432	4.700
11467	4.700
11506	4.700
11508	4.700
11517	4.700
11529	4.700
11566	4.700
11573	4.700
11610	4.700
11618	4.700
11631	4.700
11637	4.700
11653	4.700
11670	4.700
11685	4.700
11701	4.700
11744	4.700
11757	4.700
11800	4.700
11805	4.700
11824	4.700
11840	4.700
11891	4.700
11961	4.700
11966	4.700
11983	4.700
12000	4.700
12096	4.700
12099	4.700
12107	4.700
12111	4.700
12162	4.700
12164	4.700
12217	4.700
12234	4.700
12243	4.700
12250	4.700
12253	4.700
12276	4.700
10873	4.800
10886	4.800
10940	4.800
10946	4.800
10958	4.800
10962	4.800
10975	4.800
10989	4.800
11017	4.800
11038	4.800
11077	4.800
11083	4.800
11123	4.800
11140	4.800
11144	4.800
11209	4.800
11210	4.800
11251	4.800
11278	4.800
11294	4.800
11343	4.800
11352	4.800
11423	4.800
11429	4.800
11469	4.800
11516	4.800
11567	4.800
11588	4.800
11601	4.800
11634	4.800
11679	4.800
11724	4.800
11750	4.800
11803	4.800
11820	4.800
11831	4.800
11858	4.800
11872	4.800
11883	4.800
11893	4.800
11894	4.800
11901	4.800
11990	4.800
12013	4.800
12025	4.800
12131	4.800
12145	4.800
12158	4.800
12176	4.800
12189	4.800
12213	4.800
12226	4.800
12246	4.800
10833	4.900
10852	4.900
10870	4.900
10928	4.900
10936	4.900
10948	4.900
10951	4.900
10995	4.900
11052	4.900
11133	4.900
11151	4.900
11156	4.900
11162	4.900
11169	4.900
11173	4.900
11193	4.900
11211	4.900
11216	4.900
11231	4.900
11237	4.900
11255	4.900
11319	4.900
11325	4.900
11367	4.900
11440	4.900
11449	4.900
11465	4.900
11526	4.900
11536	4.900
11553	4.900
11555	4.900
11568	4.900
11583	4.900
11589	4.900
11645	4.900
11647	4.900
11665	4.900
11687	4.900
11700	4.900
11719	4.900
11880	4.900
11911	4.900
11923	4.900
11925	4.900
11952	4.900
11972	4.900
11989	4.900
11993	4.900
11994	4.900
12017	4.900
12061	4.900
12091	4.900
12097	4.900
12118	4.900
12171	4.900
12196	4.900
12275	4.900
12281	4.900
10794	5.000
10820	5.000
10832	5.000
10898	5.000
10899	5.000
10914	5.000
10918	5.000
10935	5.000
10964	5.000
10969	5.000
11004	5.000
11045	5.000
11055	5.000
11066	5.000
11075	5.000
11079	5.000
11230	5.000
11232	5.000
11238	5.000
11250	5.000
11263	5.000
11270	5.000
11287	5.000
11304	5.000
11312	5.000
11322	5.000
11336	5.000
11377	5.000
11402	5.000
11444	5.000
11476	5.000
11480	5.000
11485	5.000
11502	5.000
11624	5.000
11636	5.000
11669	5.000
11684	5.000
11796	5.000
11859	5.000
11942	5.000
11967	5.000
11968	5.000
11971	5.000
12016	5.000
12021	5.000
12037	5.000
12062	5.000
12081	5.000
12128	5.000
12129	5.000
12168	5.000
12173	5.000
12190	5.000
12252	5.000
12256	5.000
12261	5.000
12262	5.000
12272	5.000
12274	5.000
12279	5.000
10780	5.100
10786	5.100
10802	5.100
10844	5.100
10848	5.100
10888	5.100
10922	5.100
10939	5.100
10979	5.100
11039	5.100
11097	5.100
11102	5.100
11152	5.100
11204	5.100
11243	5.100
11275	5.100
11361	5.100
11381	5.100
11400	5.100
11421	5.100
11446	5.100
11457	5.100
11492	5.100
11493	5.100
11507	5.100
11543	5.100
11596	5.100
11598	5.100
11599	5.100
11606	5.100
11611	5.100
11615	5.100
11619	5.100
11666	5.100
11689	5.100
11715	5.100
11761	5.100
11762	5.100
11786	5.100
11802	5.100
11850	5.100
11854	5.100
11873	5.100
11899	5.100
11914	5.100
11956	5.100
12030	5.100
12040	5.100
12041	5.100
12048	5.100
12105	5.100
12110	5.100
12139	5.100
12179	5.100
12192	5.100
12233	5.100
12268	5.100
10785	5.200
10806	5.200
10864	5.200
10872	5.200
10887	5.200
10895	5.200
10906	5.200
10927	5.200
10932	5.200
10937	5.200
10955	5.200
10966	5.200
10986	5.200
11040	5.200
11041	5.200
11053	5.200
11070	5.200
11088	5.200
11090	5.200
11094	5.200
11120	5.200
11139	5.200
11150	5.200
11186	5.200
11200	5.200
11205	5.200
11208	5.200
11214	5.200
11219	5.200
11276	5.200
11289	5.200
11314	5.200
11326	5.200
11342	5.200
11383	5.200
11384	5.200
11394	5.200
11413	5.200
11454	5.200
11486	5.200
11494	5.200
11519	5.200
11535	5.200
11564	5.200
11572	5.200
11604	5.200
11642	5.200
11667	5.200
11691	5.200
11726	5.200
11751	5.200
11784	5.200
11906	5.200
11962	5.200
12018	5.200
12084	5.200
12113	5.200
12115	5.200
12116	5.200
12120	5.200
12219	5.200
12264	5.200
12278	5.200
10782	5.300
10796	5.300
10803	5.300
10815	5.300
10850	5.300
10853	5.300
10854	5.300
10911	5.300
11000	5.300
11011	5.300
11048	5.300
11051	5.300
11054	5.300
11093	5.300
11107	5.300
11154	5.300
11161	5.300
11226	5.300
11254	5.300
11274	5.300
11295	5.300
11385	5.300
11390	5.300
11408	5.300
11434	5.300
11470	5.300
11491	5.300
11515	5.300
11550	5.300
11584	5.300
11629	5.300
11678	5.300
11688	5.300
11702	5.300
11707	5.300
11711	5.300
11743	5.300
11768	5.300
11781	5.300
11793	5.300
11834	5.300
11874	5.300
11897	5.300
11939	5.300
11943	5.300
12050	5.300
12080	5.300
12087	5.300
12092	5.300
12119	5.300
12126	5.300
12146	5.300
12156	5.300
12169	5.300
12194	5.300
12229	5.300
12282	5.300
10804	5.400
10836	5.400
10847	5.400
10924	5.400
10967	5.400
10976	5.400
11122	5.400
11160	5.400
11168	5.400
11224	5.400
11306	5.400
11335	5.400
11349	5.400
11362	5.400
11392	5.400
11417	5.400
11442	5.400
11460	5.400
11482	5.400
11524	5.400
11559	5.400
11579	5.400
11722	5.400
11758	5.400
11780	5.400
11812	5.400
11869	5.400
11929	5.400
11945	5.400
11954	5.400
12020	5.400
12033	5.400
12060	5.400
12101	5.400
12251	5.400
12254	5.400
10793	5.500
10816	5.500
10861	5.500
10863	5.500
10930	5.500
10980	5.500
11001	5.500
11026	5.500
11034	5.500
11037	5.500
11043	5.500
11062	5.500
11109	5.500
11131	5.500
11165	5.500
11198	5.500
11262	5.500
11268	5.500
11279	5.500
11405	5.500
11439	5.500
11443	5.500
11549	5.500
11623	5.500
11643	5.500
11777	5.500
11782	5.500
11791	5.500
11801	5.500
11814	5.500
11815	5.500
11816	5.500
11837	5.500
11839	5.500
11844	5.500
11887	5.500
11912	5.500
11947	5.500
11973	5.500
11985	5.500
12003	5.500
12175	5.500
12187	5.500
12204	5.500
12208	5.500
12228	5.500
10791	5.600
10811	5.600
10862	5.600
10890	5.600
10912	5.600
10915	5.600
11010	5.600
11019	5.600
11096	5.600
11145	5.600
11155	5.600
11158	5.600
11172	5.600
11233	5.600
11234	5.600
11247	5.600
11252	5.600
11257	5.600
11260	5.600
11266	5.600
11272	5.600
11288	5.600
11309	5.600
11316	5.600
11346	5.600
11350	5.600
11456	5.600
11484	5.600
11503	5.600
11544	5.600
11686	5.600
11712	5.600
11717	5.600
11729	5.600
11742	5.600
11759	5.600
11819	5.600
11826	5.600
11828	5.600
11836	5.600
11900	5.600
11932	5.600
11974	5.600
12095	5.600
12112	5.600
12134	5.600
12148	5.600
12210	5.600
12255	5.600
12270	5.600
12283	5.600
10784	5.700
10790	5.700
10810	5.700
10944	5.700
11006	5.700
11029	5.700
11081	5.700
11095	5.700
11196	5.700
11206	5.700
11225	5.700
11284	5.700
11299	5.700
11300	5.700
11320	5.700
11455	5.700
11489	5.700
11497	5.700
11522	5.700
11530	5.700
11552	5.700
11571	5.700
11661	5.700
11697	5.700
11704	5.700
11721	5.700
11749	5.700
11760	5.700
11776	5.700
11809	5.700
11818	5.700
11864	5.700
11907	5.700
11964	5.700
11997	5.700
12039	5.700
12057	5.700
12177	5.700
12198	5.700
12214	5.700
12231	5.700
12258	5.700
12265	5.700
10812	5.800
10837	5.800
10868	5.800
10881	5.800
10883	5.800
10904	5.800
10941	5.800
10942	5.800
10945	5.800
10973	5.800
10982	5.800
10991	5.800
11007	5.800
11021	5.800
11057	5.800
11113	5.800
11124	5.800
11182	5.800
11218	5.800
11301	5.800
11338	5.800
11371	5.800
11403	5.800
11461	5.800
11463	5.800
11483	5.800
11528	5.800
11603	5.800
11692	5.800
11694	5.800
11703	5.800
11706	5.800
11713	5.800
11738	5.800
11746	5.800
11778	5.800
11783	5.800
11792	5.800
11807	5.800
11842	5.800
11848	5.800
11884	5.800
11928	5.800
11937	5.800
11969	5.800
11999	5.800
12005	5.800
12023	5.800
12047	5.800
12056	5.800
12220	5.800
12236	5.800
10825	5.900
10857	5.900
10869	5.900
10905	5.900
10957	5.900
10988	5.900
11023	5.900
11056	5.900
11065	5.900
11085	5.900
11103	5.900
11187	5.900
11192	5.900
11285	5.900
11293	5.900
11303	5.900
11347	5.900
11353	5.900
11355	5.900
11372	5.900
11388	5.900
11389	5.900
11441	5.900
11462	5.900
11471	5.900
11501	5.900
11575	5.900
11656	5.900
11659	5.900
11662	5.900
11716	5.900
11734	5.900
11735	5.900
11841	5.900
11860	5.900
11870	5.900
11885	5.900
11920	5.900
11991	5.900
12022	5.900
12032	5.900
12042	5.900
12065	5.900
12114	5.900
12133	5.900
12154	5.900
12172	5.900
12188	5.900
12201	5.900
12212	5.900
10817	6.000
10846	6.000
10885	6.000
10900	6.000
10919	6.000
10929	6.000
11049	6.000
11076	6.000
11128	6.000
11199	6.000
11323	6.000
11351	6.000
11359	6.000
11433	6.000
11487	6.000
11541	6.000
11581	6.000
11699	6.000
11710	6.000
11730	6.000
11732	6.000
11747	6.000
11755	6.000
11767	6.000
11772	6.000
11843	6.000
11902	6.000
11909	6.000
11931	6.000
11933	6.000
11960	6.000
11963	6.000
11979	6.000
11987	6.000
11988	6.000
11998	6.000
12029	6.000
12055	6.000
12160	6.000
12165	6.000
12202	6.000
10928	6.100
10953	6.100
10994	6.100
11060	6.100
11074	6.100
11098	6.100
11111	6.100
11125	6.100
11177	6.100
11178	6.100
11180	6.100
11185	6.100
11194	6.100
11202	6.100
11248	6.100
11302	6.100
11328	6.100
11331	6.100
11366	6.100
11397	6.100
11412	6.100
11448	6.100
11466	6.100
11468	6.100
11488	6.100
11509	6.100
11532	6.100
11609	6.100
11617	6.100
11635	6.100
11657	6.100
11671	6.100
11696	6.100
11779	6.100
11789	6.100
11810	6.100
11895	6.100
11918	6.100
11946	6.100
11957	6.100
11959	6.100
11982	6.100
12034	6.100
12138	6.100
12181	6.100
12205	6.100
12223	6.100
12266	6.100
10788	6.200
10827	6.200
10860	6.200
10882	6.200
10889	6.200
10947	6.200
10949	6.200
10977	6.200
11003	6.200
11008	6.200
11031	6.200
11117	6.200
11223	6.200
11227	6.200
11256	6.200
11258	6.200
11341	6.200
11373	6.200
11382	6.200
11387	6.200
11396	6.200
11419	6.200
11477	6.200
11585	6.200
11590	6.200
11633	6.200
11638	6.200
11654	6.200
11668	6.200
11673	6.200
11676	6.200
11765	6.200
11830	6.200
11892	6.200
11898	6.200
11924	6.200
11940	6.200
12001	6.200
12008	6.200
12009	6.200
12012	6.200
12076	6.200
12123	6.200
12216	6.200
12263	6.200
10779	6.300
10797	6.300
10926	6.300
10997	6.300
11042	6.300
11078	6.300
11164	6.300
11174	6.300
11175	6.300
11176	6.300
11236	6.300
11313	6.300
11330	6.300
11333	6.300
11356	6.300
11357	6.300
11380	6.300
11391	6.300
11407	6.300
11436	6.300
11445	6.300
11447	6.300
11531	6.300
11547	6.300
11591	6.300
11593	6.300
11693	6.300
11714	6.300
11766	6.300
11775	6.300
11813	6.300
11862	6.300
11910	6.300
11935	6.300
12011	6.300
12038	6.300
12049	6.300
12054	6.300
12109	6.300
12140	6.300
12149	6.300
12271	6.300
12280	6.300
10789	6.400
10818	6.400
10840	6.400
10841	6.400
10913	6.400
10916	6.400
11009	6.400
11058	6.400
11105	6.400
11138	6.400
11141	6.400
11171	6.400
11317	6.400
11318	6.400
11340	6.400
11379	6.400
11425	6.400
11513	6.400
11556	6.400
11576	6.400
11616	6.400
11626	6.400
11723	6.400
11731	6.400
11817	6.400
11846	6.400
11855	6.400
11944	6.400
12051	6.400
12052	6.400
12063	6.400
12117	6.400
12127	6.400
12174	6.400
12195	6.400
12245	6.400
10792	6.500
10851	6.500
10866	6.500
10874	6.500
10993	6.500
11024	6.500
11063	6.500
11100	6.500
11106	6.500
11129	6.500
11148	6.500
11271	6.500
11283	6.500
11310	6.500
11324	6.500
11344	6.500
11422	6.500
11438	6.500
11459	6.500
11551	6.500
11554	6.500
11587	6.500
11613	6.500
11620	6.500
11675	6.500
11682	6.500
11794	6.500
11795	6.500
11901	6.500
11955	6.500
11996	6.500
12083	6.500
12102	6.500
12163	6.500
12184	6.500
12242	6.500
10781	6.600
10821	6.600
10838	6.600
10879	6.600
10891	6.600
10943	6.600
10954	6.600
10960	6.600
10974	6.600
10983	6.600
11068	6.600
11089	6.600
11121	6.600
11137	6.600
11173	6.600
11197	6.600
11282	6.600
11334	6.600
11354	6.600
11358	6.600
11437	6.600
11452	6.600
11458	6.600
11600	6.600
11663	6.600
11727	6.600
11808	6.600
11878	6.600
11881	6.600
11925	6.600
11992	6.600
12090	6.600
12099	6.600
12135	6.600
12191	6.600
12209	6.600
12232	6.600
12241	6.600
12249	6.600
12257	6.600
10878	6.700
10894	6.700
10923	6.700
10956	6.700
10959	6.700
10970	6.700
11013	6.700
11015	6.700
11022	6.700
11027	6.700
11104	6.700
11132	6.700
11241	6.700
11244	6.700
11259	6.700
11264	6.700
11281	6.700
11298	6.700
11368	6.700
11533	6.700
11565	6.700
11652	6.700
11680	6.700
11739	6.700
11790	6.700
11871	6.700
11876	6.700
11896	6.700
11970	6.700
11976	6.700
12058	6.700
12066	6.700
12093	6.700
12121	6.700
12178	6.700
10921	6.800
10961	6.800
11069	6.800
11207	6.800
11228	6.800
11411	6.800
11574	6.800
11658	6.800
11666	6.800
11690	6.800
11705	6.800
11740	6.800
11798	6.800
11858	6.800
11927	6.800
11980	6.800
12068	6.800
12173	6.800
10893	6.900
11064	6.900
11219	6.900
11267	6.900
11406	6.900
11409	6.900
11414	6.900
11514	6.900
11608	6.900
11622	6.900
11631	6.900
11637	6.900
11725	6.900
11833	6.900
11915	6.900
12161	6.900
10823	7.000
12147	7.000
12108	7.100
11394	7.200
11401	32.600
11856	32.900
11152	33.000
11252	33.100
11661	33.100
12193	33.100
11544	33.200
11607	33.200
11866	33.200
11116	33.300
12126	33.300
10872	33.400
12033	33.400
11137	33.500
11624	33.500
12266	33.500
11861	33.600
11401	33.700
11714	33.700
11984	33.700
11987	33.800
11299	33.900
11638	33.900
11860	33.900
10832	34.000
10927	34.000
12090	34.000
12280	34.000
11355	34.100
12191	34.100
10822	34.200
10955	34.200
11520	34.200
11561	34.300
11017	34.500
11739	34.500
11851	34.500
11962	34.500
11437	34.600
11933	34.600
10872	34.700
11607	34.700
12192	34.700
10919	34.800
11138	35.000
12112	35.000
11414	35.100
11285	35.200
11308	35.300
11881	35.300
12191	35.400
12015	35.500
10872	35.700
11035	35.700
11271	35.700
11100	35.800
11951	35.900
11909	36.200
11203	44.800
11929	45.400
11325	45.500
11325	46.900
11949	48.200
10794	48.400
11947	48.600
11301	48.700
10980	49.000
10809	49.600
11762	49.600
11947	50.000
11816	50.100
11692	50.300
10891	50.400
11473	50.600
11776	51.100
11593	51.200
11762	51.400
12061	51.400
11036	51.500
11740	51.500
10975	51.600
11220	51.600
11617	51.700
11290	51.800
11813	51.800
11901	51.800
12281	51.800
10888	52.100
11435	52.100
12102	52.200
11054	52.400
11292	52.400
12114	52.500
10837	53.000
12069	53.200
11039	53.400
11631	53.400
11121	53.500
11054	53.700
12215	53.700
11318	54.000
11380	54.000
11390	54.400
12027	54.600
10887	55.100
11696	55.500
12150	55.700
12027	56.000
11267	58.300
11426	61.000
11362	61.500
11832	62.300
11760	62.400
11362	63.000
11468	63.700
11832	63.800
11581	63.900
11522	64.200
11637	65.200
10951	67.600
11774	67.800
11506	68.000
11351	68.300
11409	69.400
11645	70.100
11814	80.000
11315	82.000
12095	89.500
11558	96.200
12055	98.400
11180	103.800
11092	104.000
11255	105.500
11462	105.500
11674	105.600
10783	105.700
11980	105.700
11447	106.000
11992	106.000
10938	106.100
10858	106.200
11554	106.200
11632	106.300
10884	106.400
11254	106.400
11318	106.400
12026	106.400
11475	106.600
11881	106.600
11252	106.700
10917	106.800
11219	106.900
11397	106.900
11588	106.900
12047	107.100
10872	107.400
11011	107.400
11201	107.500
11582	107.700
10880	110.500
11726	110.600
11078	113.200
11654	117.200
11810	117.200
10786	117.500
10786	118.700
11149	119.200
11721	119.300
11721	120.900
11360	121.400
11925	121.700
11671	121.800
11350	121.900
11210	122.000
10794	122.300
11043	122.300
11073	122.300
10934	122.400
11609	122.500
12054	122.500
11643	122.600
11350	123.200
11327	123.400
12221	123.400
10958	123.700
10903	123.800
11573	123.900
11560	124.000
11472	124.100
11297	124.200
11659	124.300
11930	124.300
12128	124.400
11830	124.500
11658	125.100
11160	125.500
11472	125.900
10932	127.000
10972	129.300
10956	129.700
11925	129.700
12078	130.200
11048	130.300
11291	130.300
12046	130.400
12053	130.800
11214	130.900
11230	130.900
11493	130.900
11656	131.000
10927	131.300
11322	131.400
11572	131.500
10972	131.600
12179	131.600
11259	131.700
11270	131.700
10780	131.900
11178	132.000
11972	132.300
12085	132.300
12078	132.500
12097	132.600
10934	132.700
10960	132.700
11999	132.700
11493	132.800
11598	133.000
11477	133.200
11670	133.200
11205	133.400
11946	133.400
12176	133.400
11111	133.500
10983	133.700
11102	133.800
10934	133.900
10961	133.900
11999	134.200
11829	134.300
12245	134.300
11939	134.500
12165	134.500
10799	134.800
11993	134.800
10917	134.900
11758	134.900
11558	135.000
10905	135.200
11315	135.200
10809	135.400
11230	135.500
11693	135.600
11402	136.200
11681	136.400
11939	136.400
10799	136.500
12165	136.500
11158	136.600
11772	136.700
11412	136.800
10861	136.900
11817	137.200
12232	137.200
12253	137.300
11699	137.500
11142	137.800
11132	137.900
11939	137.900
11648	138.000
11937	138.000
11924	138.100
11994	138.100
12044	138.100
10799	138.200
11861	138.200
10985	138.600
12159	138.600
10926	138.700
11884	138.700
12170	138.700
12225	138.800
11707	138.900
11705	139.000
12035	139.000
12227	139.100
11362	139.200
11419	139.200
11681	139.300
11913	139.300
11409	139.400
11828	139.400
11939	139.500
10799	139.600
11734	139.600
11900	139.700
11923	139.700
11032	139.800
11145	139.800
11053	139.900
11753	139.900
11786	139.900
11455	140.000
11585	140.000
11924	140.000
11023	140.100
11403	140.100
11028	140.200
12090	140.200
12180	140.200
11496	140.300
11849	140.300
11891	140.400
10878	140.500
10918	140.500
11918	140.500
11943	140.700
12048	140.700
10889	140.800
11244	141.100
11900	141.100
12234	141.100
11480	141.300
11384	141.500
10929	141.600
10921	141.700
11142	142.100
11839	143.900
11512	145.700
11204	146.000
11803	146.400
11534	146.800
11267	146.900
10962	147.500
11839	148.000
10779	148.100
12283	148.100
10803	148.200
11692	148.400
11521	149.500
10830	149.700
11825	150.200
11394	150.300
11624	150.400
11305	151.000
11090	151.200
11658	151.300
10865	151.500
11624	151.800
10936	153.900
11426	154.000
11194	155.600
12112	157.000
11698	159.800
11322	160.500
11777	160.600
11597	160.900
12059	161.900
10919	169.300
11865	169.500
[truncated: 4,431 more rows]
