# Supplementary material for: Transient Response of Basal Ganglia Network in Healthy and Low-Dopamine State
Source: eNeuro. 2022 Mar 17;9(2):ENEURO.0376-21.2022. doi: 10.1523/ENEURO.0376-21.2022 (PMC8938981; doi:10.1523/ENEURO.0376-21.2022)
Supplement: Extended Data 1 — Basal ganglia transient response. Download Extended Data 1, ZIP file. [file enu-eN-NWR-0376-21-s03.zip › Basal-Ganglia-Transient-Response-main/BGcore/Simulations/BasalFiring/data/GPTA-15140-0.gdf]

12808	16.100
12393	17.000
12614	17.800
12584	18.500
12547	18.900
12561	19.000
12811	19.400
12589	19.500
12726	19.500
12855	19.500
12707	19.800
12591	19.900
12737	20.000
12727	20.100
12698	20.300
12845	20.400
12895	20.700
12669	20.800
12670	20.800
12505	20.900
12681	20.900
12688	21.000
12764	21.000
12862	21.000
12658	21.100
12317	21.200
12766	21.200
12428	21.400
12518	21.500
12765	21.600
12493	21.800
12509	21.800
12519	21.800
12634	22.300
12469	22.400
12784	22.400
12394	22.600
12445	22.600
12778	22.600
12429	22.800
12535	23.100
12306	23.300
12407	23.400
12796	23.400
12756	23.500
12741	23.600
12650	23.700
12501	24.100
12543	24.500
12491	24.600
12553	24.600
12366	24.800
12708	25.300
12890	25.400
12837	25.700
12559	25.800
12788	26.000
12671	26.100
12719	26.300
12551	26.400
12576	26.500
12375	27.000
12620	27.200
12479	27.400
12786	27.400
12668	27.600
12859	27.700
12335	27.800
12642	28.400
12792	29.200
12753	29.300
12750	29.800
12804	30.000
12533	30.100
12466	31.000
12901	31.100
12467	31.400
12913	31.400
12617	31.500
12743	31.600
12583	31.700
12601	31.800
12609	32.300
12292	32.500
12757	33.100
12899	33.200
12326	33.500
12476	33.500
12798	33.900
12923	33.900
12542	34.200
12830	34.200
12847	34.300
12500	34.400
12625	34.500
12935	34.800
12356	35.200
12418	35.400
12420	35.900
12761	35.900
12474	36.100
12748	36.300
12528	36.700
12385	37.100
12598	37.300
12541	37.400
12931	37.400
12426	37.600
12313	38.100
12361	38.100
12921	38.200
12916	38.300
12840	38.400
12868	38.400
12580	38.500
12880	38.900
12560	39.000
12828	39.000
12914	39.000
12619	39.100
12876	39.200
12844	39.400
12673	39.600
12452	40.000
12637	40.000
12869	40.000
12602	40.300
12390	40.400
12309	40.700
12307	41.300
12298	41.600
12422	41.600
12898	41.600
12660	41.900
12573	42.000
12678	42.000
12843	42.100
12937	42.100
12940	42.200
12511	42.600
12594	42.600
12661	42.700
12865	42.700
12710	42.800
12397	43.300
12489	43.300
12718	43.800
12640	44.200
12286	44.300
12691	44.300
12915	44.600
12579	44.700
12377	44.800
12387	44.800
12592	45.000
12863	45.000
12485	45.200
12841	45.500
12304	45.700
12638	45.800
12800	45.800
12938	45.900
12495	46.100
12633	46.100
12738	46.100
12460	46.800
12777	46.800
12399	47.200
12758	47.500
12355	47.900
12647	47.900
12644	48.000
12391	48.100
12595	48.200
12405	48.400
12473	48.700
12838	48.700
12720	49.500
12378	49.800
12878	49.800
12401	49.900
12461	50.000
12510	50.000
12902	50.100
12574	50.200
12930	50.800
12308	50.900
12515	51.200
12803	51.300
12327	51.400
12472	51.400
12544	51.400
12319	51.800
12337	51.800
12608	51.800
12564	52.100
12835	52.100
12446	52.200
12848	52.500
12477	52.700
12641	52.800
12676	52.800
12388	52.900
12605	52.900
12770	53.000
12557	53.100
12695	53.400
12925	53.400
12585	53.600
12345	53.900
12410	53.900
12933	54.000
12455	54.200
12537	55.000
12334	55.400
12520	55.400
12443	55.500
12721	55.500
12287	55.700
12441	56.000
12362	56.200
12851	56.200
12318	56.400
12746	56.700
12667	56.800
12606	56.900
12315	57.000
12929	57.000
12482	57.400
12733	57.400
12448	57.700
12295	58.200
12384	58.200
12905	58.200
12494	59.000
12513	59.000
12879	59.100
12435	59.300
12885	59.600
12550	59.700
12755	59.700
12540	60.100
12706	60.100
12740	60.100
12732	60.400
12363	60.600
12831	60.600
12909	60.900
12849	61.000
12888	61.000
12731	61.200
12305	61.500
12774	61.600
12934	61.900
12900	62.000
12892	62.200
12523	62.300
12396	62.400
12632	62.600
12672	62.600
12496	62.700
12299	63.000
12341	63.100
12687	63.200
12781	63.600
12453	63.800
12459	63.800
12665	64.000
12860	64.200
12751	64.300
12562	64.400
12760	64.500
12457	64.600
12744	64.700
12353	64.800
12635	65.000
12615	65.200
12911	65.300
12349	65.500
12852	65.600
12614	65.700
12817	65.800
12464	65.900
12339	66.000
12618	66.000
12736	66.300
12610	66.500
12897	66.500
12712	66.700
12502	66.800
12772	66.900
12812	66.900
12872	66.900
12450	67.000
12893	67.000
12627	67.200
12328	67.300
12433	67.300
12442	67.300
12539	67.300
12463	67.700
12728	67.700
12434	67.800
12677	68.200
12836	68.300
12795	68.400
12816	68.500
12359	69.000
12546	69.200
12858	69.300
12572	69.400
12415	69.700
12468	69.700
12603	70.100
12705	70.200
12871	70.200
12367	70.300
12645	70.500
12400	70.700
12563	71.300
12683	71.500
12514	71.700
12771	72.000
12471	72.100
12575	72.100
12926	72.100
12532	72.200
12725	72.200
12783	72.600
12789	72.600
12487	72.800
12454	73.000
12398	73.100
12853	73.100
12675	73.200
12768	73.200
12623	73.300
12707	73.400
12343	73.700
12358	73.800
12566	73.900
12747	73.900
12581	74.300
12616	74.300
12491	74.400
12584	74.800
12834	74.900
12483	75.200
12408	75.600
12568	75.800
12904	75.900
12386	76.600
12555	76.600
12506	76.700
12825	76.900
12342	77.100
12815	77.100
12493	77.300
12620	77.300
12693	77.300
12784	77.400
12735	77.500
12912	77.500
12561	77.900
12449	78.000
12596	78.100
12628	78.400
12669	78.400
12684	79.200
12765	79.200
12524	79.700
12922	79.900
12754	80.000
12700	80.400
12701	80.400
12547	80.800
12558	80.900
12492	81.000
12590	81.900
12890	82.100
12406	82.500
12936	82.700
12316	83.200
12686	83.500
12331	83.800
12417	83.900
12478	84.100
12764	84.200
12805	84.300
12611	85.100
12451	85.200
12330	85.700
12821	85.800
12569	85.900
12588	86.000
12722	86.000
12794	86.000
12699	86.400
12631	86.600
12818	86.900
12829	87.200
12920	87.200
12470	88.100
12475	88.100
12790	88.100
12518	88.400
12745	88.800
12659	89.600
12887	90.200
12352	90.300
12698	90.400
12793	90.400
12685	90.700
12873	90.900
12445	91.200
12500	92.100
12427	92.200
12535	92.300
12787	92.600
12907	93.000
12538	93.100
12490	93.600
12553	93.900
12833	93.900
12692	94.100
12895	94.200
12908	94.300
12536	94.700
12726	94.800
12497	94.900
12657	94.900
12517	95.000
12297	95.300
12612	95.600
12428	96.100
12864	96.200
12856	96.800
12325	96.900
12600	96.900
12586	97.000
12932	97.000
12354	97.300
12474	97.800
12881	97.800
12753	98.400
12565	98.500
12531	98.900
12654	99.000
12819	99.000
12436	99.200
12368	99.400
12346	99.700
12785	100.100
12652	100.300
12413	100.500
12681	100.700
12488	100.800
12591	101.200
12854	101.600
12649	102.300
12361	102.700
12589	102.700
12727	102.800
12723	102.900
12426	103.200
12549	103.300
12479	103.600
12845	104.000
12424	104.100
12658	104.100
12326	104.300
12840	104.400
12439	104.500
12637	104.500
12407	104.700
12309	104.900
12507	105.400
12594	105.400
12931	105.500
12300	105.600
12752	105.600
12891	105.600
12638	105.700
12301	105.900
12401	105.900
12340	106.200
12867	106.400
12356	106.500
12296	106.900
12811	106.900
12429	107.000
12822	107.200
12837	107.300
12602	107.700
12509	107.900
12320	108.200
12939	108.200
12323	108.400
12624	108.500
12481	108.700
12679	108.800
12713	109.200
12327	109.300
12410	109.300
12317	109.400
12835	109.400
12521	109.500
12438	110.200
12456	110.300
12422	110.400
12839	110.900
12432	111.000
12688	111.400
12286	111.600
12824	111.600
12495	112.100
12743	112.800
12831	112.800
12288	112.900
12880	112.900
12462	113.000
12739	113.000
12884	113.300
12542	113.500
12778	113.500
12403	114.100
12791	114.500
12503	114.600
12541	114.800
12741	114.800
12763	114.800
12431	114.900
12639	114.900
12901	115.000
12828	115.500
12855	116.000
12860	116.100
12730	116.300
12324	116.600
12512	116.600
12533	116.800
12304	117.000
12682	117.000
12718	117.000
12651	117.500
12803	117.600
12671	118.000
12570	118.900
12800	119.000
12306	119.100
12843	119.100
12515	119.200
12721	119.400
12737	119.600
12387	120.300
12501	120.300
12394	120.400
12823	121.200
12292	121.300
12933	122.200
12775	122.400
12758	122.700
12629	122.800
12298	122.900
12484	123.000
12585	123.500
12473	124.100
12914	124.100
12466	124.200
12614	124.200
12419	124.300
12622	124.300
12850	124.400
12917	124.400
12355	124.600
12919	124.600
12633	124.800
12385	125.000
12868	125.000
12618	125.100
12661	125.100
12322	125.500
12369	125.800
12604	125.800
12425	125.900
12678	126.200
12595	126.300
12646	126.300
12443	126.400
12476	126.400
12852	126.500
12940	127.100
12813	127.300
12916	127.300
12311	127.400
12942	127.400
12370	127.500
12680	127.600
12711	127.800
12399	128.600
12768	128.900
12362	129.500
12534	129.700
12363	129.900
12482	129.900
12592	129.900
12441	130.100
12572	130.100
12664	130.300
12307	130.400
12376	130.800
12402	131.000
12408	131.000
12849	131.000
12305	131.300
12373	131.500
12580	131.700
12812	131.700
12559	132.000
12757	132.000
12655	132.300
12748	132.300
12771	132.300
12511	132.400
12418	132.600
12318	132.800
12617	132.800
12295	132.900
12668	133.000
12703	133.300
12551	133.400
12453	133.500
12489	133.500
12290	133.700
12302	133.800
12391	133.800
12567	133.900
12574	133.900
12620	134.200
12672	134.300
12746	134.500
12573	134.600
12740	134.600
12798	134.600
12898	134.800
12885	134.900
12366	135.000
12755	135.100
12605	135.200
12938	135.200
12505	135.300
12882	135.400
12378	135.700
12552	135.800
12906	136.000
12492	136.200
12494	136.200
12289	136.400
12830	136.400
12648	137.100
12714	137.100
12826	137.300
12760	137.500
12903	137.800
12847	138.000
12911	138.000
12886	138.200
12308	138.400
12396	138.500
12844	138.600
12720	138.700
12560	139.000
12750	139.100
12827	139.100
12732	139.400
12782	139.500
12754	139.700
12691	140.000
12902	140.000
12537	140.100
12520	140.200
12717	140.200
12794	140.200
12339	140.300
12712	140.300
12808	140.300
12663	140.500
12610	140.800
12815	140.800
12851	141.100
12709	141.200
12554	141.300
12420	141.400
12457	141.500
12876	141.500
12380	141.800
12814	141.900
12435	142.000
12742	142.000
12448	142.200
12669	142.300
12464	142.400
12523	142.500
12689	142.500
12367	142.700
12529	143.300
12491	143.500
12792	143.500
12379	143.800
12472	143.800
12516	143.800
12332	144.000
12460	144.000
12905	144.200
12941	144.200
12293	144.400
12579	144.600
12510	145.200
12676	145.200
12487	145.400
12665	145.400
12894	145.400
12838	145.500
12446	145.600
12759	145.600
12459	146.000
12557	146.200
12698	146.600
12866	146.600
12789	146.700
12924	146.800
12545	146.900
12770	147.300
12877	147.900
12878	148.000
12784	148.200
12921	148.300
12596	148.500
12635	148.500
12398	148.600
12926	148.700
12861	148.800
12738	148.900
12383	149.700
12498	149.800
12583	149.800
12745	149.800
12365	149.900
12578	149.900
12773	149.900
12744	150.000
12764	150.200
12598	150.400
12846	150.500
12564	150.800
12382	150.900
12343	151.100
12433	151.100
12335	151.400
12929	151.400
12597	151.600
12358	151.900
12599	151.900
12359	152.000
12513	152.000
12315	152.300
12751	152.300
12632	152.500
12802	152.600
12881	152.600
12890	152.700
12769	152.800
12862	152.800
12388	152.900
12892	153.300
12900	153.300
12687	153.400
12821	154.100
12449	154.200
12716	154.400
12895	154.400
12467	154.500
12706	154.600
12393	154.700
12535	155.000
12590	155.100
12666	155.100
12673	155.100
12715	155.400
12761	155.400
12801	155.400
12883	155.400
12319	155.700
12647	155.700
12463	155.800
12400	156.500
12653	156.500
12937	156.800
12608	156.900
12728	156.900
12320	157.000
12870	157.100
12694	157.200
12793	157.500
12506	157.600
12645	157.800
12406	158.000
12899	158.000
12525	158.400
12562	158.600
12576	158.800
12858	159.200
12603	159.800
12313	160.000
12294	160.100
12330	160.100
12347	160.300
12626	160.300
12674	160.700
12662	160.800
12675	161.100
12686	161.400
12733	161.400
12584	161.800
12735	161.800
12795	162.300
12806	162.300
12781	162.600
12439	162.800
12865	162.900
12776	163.100
12774	163.600
12925	163.800
12299	163.900
12684	163.900
12699	164.200
12422	164.600
12649	164.700
12575	164.900
12553	165.800
12853	165.800
12423	166.000
12627	166.000
12530	166.200
12434	166.300
12328	166.400
12726	166.400
12404	166.600
12485	166.800
12641	166.800
12333	167.000
12360	167.400
12637	167.500
12338	167.700
12593	167.700
12816	167.700
12415	167.800
12568	168.300
12623	168.300
12558	168.400
12317	168.500
12342	168.500
12693	168.700
12805	168.800
12581	169.500
12765	169.500
12337	169.700
12723	170.000
12310	170.500
12563	170.600
12316	170.700
12753	171.100
12410	171.200
12496	171.200
12818	171.600
12401	171.700
12677	171.700
12497	171.800
12780	171.900
12352	172.200
12478	173.000
12848	173.100
12857	173.300
12432	173.400
12762	173.400
12606	173.700
12657	174.500
12327	174.700
12458	175.000
12705	175.000
12532	175.100
12836	175.400
12556	175.700
12831	176.000
12442	176.100
12772	176.300
12908	176.800
12845	176.900
12803	177.200
12586	177.900
12923	178.200
12386	178.300
12548	178.400
12625	178.800
12828	178.800
12884	178.800
12731	178.900
12614	179.400
12504	179.500
12685	179.600
12739	179.800
12538	179.900
12783	180.300
12292	180.400
12628	180.400
12936	180.500
12377	180.700
12514	180.900
12493	181.000
12588	181.100
12692	181.200
12591	181.300
12428	181.600
12767	181.800
12855	182.000
12640	182.300
12741	183.300
12873	183.500
12577	183.800
12871	183.900
12441	184.000
12455	184.100
12403	184.700
12790	185.000
12932	185.200
12431	185.300
12341	185.500
12479	185.600
12854	185.600
12849	185.800
12825	186.300
12701	186.400
12461	186.600
12307	186.700
12414	186.800
12474	187.400
12922	187.400
12624	188.500
12633	188.600
12856	188.600
12867	189.100
12453	189.300
12860	189.700
12357	190.000
12880	190.600
12940	190.600
12833	191.400
12811	192.200
12907	192.400
12585	192.900
12550	193.100
12484	193.400
12466	193.500
12748	193.600
12408	193.700
12823	193.900
12655	194.000
12427	194.400
12722	195.000
12482	195.100
12746	195.200
12391	195.300
12329	195.900
12416	195.900
12507	195.900
12286	196.400
12837	196.600
12363	197.100
12324	197.400
12817	197.400
12711	197.500
12542	197.700
12819	197.800
12667	198.600
12309	199.200
12356	200.200
12369	200.200
12339	200.400
12610	200.800
12424	200.900
12700	201.500
12901	201.700
12852	202.000
12325	202.100
12560	202.300
12295	202.400
12322	202.400
12399	202.600
12835	202.700
12918	203.200
12402	203.300
12838	203.300
12864	203.400
12926	203.500
12829	204.000
12906	204.000
12832	204.800
12660	205.000
12573	205.200
12334	205.500
12438	205.900
12300	206.000
12938	206.400
12561	206.600
12768	206.700
12381	207.600
12824	207.700
12658	207.800
12555	208.300
12914	208.300
12882	208.400
12425	208.500
12304	208.700
12572	208.800
12678	209.000
12446	209.600
12745	210.000
12719	210.200
12646	210.400
12730	210.500
12620	210.600
12505	210.900
12734	211.200
12488	211.400
12703	211.800
12520	212.000
12757	212.000
12619	212.300
12786	212.300
12523	213.300
12714	213.500
12481	213.600
12744	213.900
12487	214.100
12510	214.100
12565	214.900
12570	215.000
12858	215.100
12348	215.200
12547	215.400
12494	215.600
12448	215.900
12642	216.100
12717	216.100
12452	216.200
12323	216.300
12346	216.400
12899	216.400
12533	216.600
12648	216.700
12332	216.900
12359	217.000
12553	217.100
12330	217.500
12608	218.100
12603	218.300
12659	218.600
12785	218.600
12343	218.800
12527	219.000
12868	219.100
12569	219.400
12355	220.100
12380	220.100
12308	220.300
12904	220.300
12643	220.800
12390	220.900
12576	220.900
12524	221.500
12890	221.600
12889	221.700
12562	222.200
12885	222.400
12536	222.500
12289	222.600
12792	222.700
12420	223.400
12752	223.700
12839	223.700
12285	224.100
12673	224.100
12891	224.500
12596	224.700
12816	224.800
12500	224.900
12632	224.900
12761	225.000
12698	225.100
12707	225.200
12374	225.400
12463	225.500
12877	225.500
12378	225.800
12418	225.900
12574	226.000
12590	226.200
12803	226.600
12720	226.700
12751	226.900
12900	226.900
12611	227.100
12663	227.100
12517	227.700
12437	227.900
12406	228.000
12942	228.200
12635	228.500
12696	228.500
12559	229.000
12549	229.100
12613	229.100
12737	229.400
12460	229.900
12769	230.200
12567	230.400
12445	230.600
12718	231.000
12668	231.100
12740	231.100
12777	231.300
12887	231.300
12293	231.500
12398	231.700
12712	231.800
12594	232.000
12846	232.200
12861	232.400
12934	232.900
12671	233.000
12863	233.700
12653	233.800
12729	234.000
12351	234.400
12739	234.400
12859	234.600
12450	234.700
12931	234.800
12522	234.900
12862	235.100
12528	235.200
12340	235.500
12636	235.600
12320	235.700
12557	235.800
12736	235.800
12665	235.900
12941	236.300
12499	236.500
12912	236.700
12546	237.300
12580	237.900
12656	237.900
12318	238.500
12599	238.700
12600	238.700
12385	238.800
12716	239.400
12787	239.500
12754	240.000
12432	240.200
12545	240.400
12589	240.400
12319	240.600
12294	241.000
12812	241.000
12526	241.400
12639	241.500
12750	241.500
12341	241.700
12498	241.800
12625	241.800
12800	241.800
12674	242.700
12396	243.000
12784	243.000
12443	243.100
12699	243.300
12647	243.500
12794	243.700
12473	243.900
12388	244.100
12525	244.100
12924	244.200
12845	244.300
12317	244.500
12853	244.800
12442	245.000
12629	245.200
12638	245.300
12685	245.600
12444	245.800
12651	246.100
12892	246.600
12393	246.700
12345	246.900
12478	246.900
12614	246.900
12397	247.000
12920	247.000
12476	247.600
12417	247.800
12306	247.900
12453	248.000
12492	248.100
12451	248.200
12324	248.800
12462	248.900
12370	249.200
12623	249.200
12789	249.200
12897	249.300
12866	249.400
12795	249.500
12618	249.700
12796	250.000
12583	250.500
12902	250.500
12601	250.700
12595	250.800
12449	250.900
12593	250.900
12383	251.500
12368	251.600
12371	251.600
12664	251.600
12765	251.600
12781	251.700
12809	251.800
12336	251.900
12518	252.000
12563	252.100
12361	252.200
12749	252.500
12347	252.600
12586	252.800
12870	252.900
12929	253.100
12622	253.300
12581	253.400
12762	253.400
12436	253.600
12823	253.600
12888	253.600
12386	253.800
12485	254.200
12693	254.200
12605	254.400
12669	254.500
12873	254.600
12705	254.700
12575	254.800
12483	255.000
12682	255.200
12895	255.200
12335	255.700
12479	255.700
12591	255.700
12925	255.800
12808	256.100
12939	256.100
12709	256.300
12426	256.500
12654	256.600
12585	256.800
12447	257.100
12434	257.200
12422	257.500
12731	257.900
12470	258.100
12702	258.200
12568	258.300
12728	258.400
12469	258.700
12758	258.700
12661	259.200
12791	259.200
12441	259.300
12753	259.700
12684	259.800
12431	260.000
12679	260.000
12743	260.000
12362	260.100
12482	260.300
12801	260.400
12813	260.500
12327	260.700
12489	260.800
12342	261.200
12857	261.400
12310	262.200
12424	262.300
12408	262.500
12913	263.000
12297	263.200
12842	263.300
12537	263.700
12298	263.800
12307	263.800
12701	263.800
12675	264.000
12507	264.100
12542	264.200
12394	264.300
12790	264.400
12724	264.600
12309	264.700
12932	264.700
12391	264.900
12837	264.900
12455	265.100
12480	265.300
12874	265.600
12708	265.700
12615	265.900
12541	266.000
12410	266.300
12829	266.500
12401	266.800
12687	266.800
12353	267.200
12649	267.200
12936	267.300
12515	267.400
12723	267.700
12407	268.000
12435	268.000
12328	268.100
12677	268.200
12745	268.200
12798	268.800
12884	268.800
12579	269.000
12896	269.000
12529	269.100
12302	269.200
12357	270.100
12514	270.100
12868	270.700
12880	270.700
12655	270.800
12910	270.900
12772	271.100
12914	271.100
12835	271.300
12501	271.400
12440	271.600
12339	272.100
12560	272.100
12597	272.100
12461	272.500
12849	272.500
12464	272.700
12334	272.800
12484	272.800
12356	272.900
12830	273.000
12364	273.100
12419	273.300
12676	273.300
12811	273.400
12337	273.500
12746	273.600
12824	273.600
12466	273.700
12898	274.300
12530	274.400
12923	274.400
12287	274.600
12415	274.600
12817	274.800
12582	274.900
12741	275.300
12292	275.400
12689	275.500
12768	275.600
12552	276.000
12373	276.100
12551	276.600
12634	276.700
12771	277.300
12548	277.400
12903	277.600
12822	277.700
12856	277.700
12697	278.000
12734	278.000
12695	278.300
12836	278.400
12322	279.000
12550	279.100
12908	279.100
12867	279.900
12637	280.200
12827	280.500
12832	281.000
12612	281.100
12793	281.100
12890	281.100
12544	281.200
12690	281.300
12938	281.500
12715	281.600
12797	281.700
12840	281.800
12520	282.100
12521	282.300
12711	282.400
12606	282.500
12860	282.600
12508	282.700
12818	282.800
12814	283.100
12534	283.300
12748	283.300
12403	283.900
12486	283.900
12300	284.100
12907	284.300
12420	284.900
12312	285.200
12921	285.200
12792	285.300
12703	285.500
12610	285.900
12369	286.200
12413	286.500
12624	286.500
12433	286.600
12928	286.600
12831	286.800
12488	287.100
12783	287.500
12721	287.600
12766	287.900
12290	288.100
12767	288.100
12747	288.700
12828	288.800
12611	289.400
12496	289.700
12876	289.700
12777	289.900
12332	290.000
12288	290.100
12603	290.100
12329	290.800
12688	290.800
12940	290.900
12645	291.000
12904	291.000
12843	291.100
12305	291.400
12569	291.400
12571	291.400
12660	291.500
12293	292.000
12613	292.300
12922	292.700
12713	293.100
12502	293.500
12673	293.500
12509	293.600
12360	293.700
12900	293.700
12553	294.000
12555	294.100
12646	294.300
12803	294.700
12565	294.900
12452	295.000
12854	295.000
12535	295.100
12722	295.600
12628	295.800
12826	296.100
12503	296.400
12621	296.500
12427	296.600
12505	296.600
12804	296.600
12498	297.100
12683	297.200
12416	297.300
12425	297.600
12763	297.800
12554	298.100
12363	298.500
12296	298.600
12588	298.600
12558	299.400
12437	299.500
12533	299.500
12450	299.600
12805	300.100
12398	300.300
12619	300.300
12815	300.300
12358	300.700
12717	300.700
12667	301.000
12846	301.100
12504	301.400
12512	301.700
12372	302.200
12698	302.600
12481	302.800
12459	303.000
12546	303.200
12596	303.400
12653	303.400
12802	304.100
12448	304.300
12658	304.300
12899	304.400
12844	304.500
12454	305.300
12584	305.400
12657	305.500
12851	305.800
12686	306.000
12656	306.100
12710	306.400
12879	306.500
12439	306.700
12299	306.900
12754	306.900
12855	307.200
12787	307.300
12366	307.400
12428	307.900
12576	307.900
12482	308.100
12858	308.200
12727	308.300
12500	308.400
12712	308.400
12678	308.600
12341	308.700
12638	309.100
12570	309.600
12492	309.700
12522	309.700
12668	309.700
12423	309.800
12319	310.900
12760	310.900
12538	311.700
12926	311.800
12323	312.500
12460	312.600
12881	313.000
12848	313.200
12396	313.300
12573	313.300
12376	313.400
12491	313.400
12905	313.600
12315	313.700
12418	314.000
12561	314.400
12545	314.500
12925	314.600
12490	314.900
12527	315.100
12663	315.100
12495	315.200
12654	315.400
12765	316.400
12861	316.800
12536	317.000
12559	317.000
12473	317.300
12737	317.400
12506	317.800
12640	318.300
12547	318.700
12664	319.000
12406	319.300
12650	319.400
12342	319.500
12581	319.900
12289	320.300
12531	320.400
12825	320.600
12784	320.700
12720	320.900
12301	321.000
12937	321.000
12878	321.100
12718	321.200
12661	321.800
12816	321.800
12757	322.300
12764	322.300
12798	322.300
12479	322.400
12432	322.500
12823	322.500
12424	323.000
12751	323.500
12313	323.800
12872	323.900
12639	324.100
12295	324.700
12591	324.700
12316	324.900
12859	324.900
12324	325.000
12465	325.000
12714	325.100
12471	325.300
12379	325.500
12493	325.500
12633	325.500
12600	325.800
12404	325.900
12328	326.200
12583	326.300
12643	327.100
12801	327.200
12368	327.300
12402	327.300
12326	327.600
12445	327.600
12442	327.800
12863	327.800
12888	327.800
12549	328.200
12317	328.300
12309	328.700
12716	328.900
12906	329.100
12572	329.300
12652	329.300
12615	329.400
12541	329.800
12499	329.900
12308	330.000
12853	330.100
12434	330.200
12679	330.200
12483	330.700
12304	330.800
12373	330.800
12781	331.200
12392	331.400
12365	331.600
12552	331.600
12436	331.700
12564	331.700
12794	331.800
12383	332.200
12426	332.300
12306	333.100
12449	333.200
12563	333.400
12586	333.500
12385	333.600
12431	333.800
12632	334.100
12348	334.200
12557	334.500
12374	334.700
12624	334.900
12758	334.900
12776	334.900
12665	335.100
12574	335.400
12320	335.800
12302	336.000
12807	336.000
12361	336.300
12916	336.300
12307	336.600
12544	336.600
12839	337.000
12388	337.100
12344	337.700
12938	337.900
12417	338.100
12891	338.300
12917	338.600
12742	338.700
12456	338.900
12694	339.200
12696	339.200
12769	339.200
12693	339.300
12371	339.900
12884	339.900
12330	340.200
12447	340.500
12463	340.800
12729	340.800
12862	341.200
12750	341.600
12627	341.800
12635	341.900
12773	341.900
12817	342.000
12343	342.100
12868	342.200
12841	342.700
12389	342.800
12438	342.800
12609	343.200
12672	343.400
12401	343.500
12510	343.800
12618	343.900
12719	344.100
12489	344.400
12883	344.500
12924	344.500
12429	344.700
12595	345.000
12895	345.100
12914	345.200
12484	345.500
12327	345.600
12453	345.800
12808	345.800
12507	346.100
12535	346.200
12766	346.600
12381	346.900
12630	346.900
12791	347.200
12577	347.400
12759	347.400
12934	347.900
12441	348.000
12532	348.000
12408	348.300
12349	348.500
12466	348.600
12898	349.000
12768	349.100
12433	349.300
12896	349.300
12910	349.300
12311	349.600
12909	350.000
12709	350.100
12345	350.200
12566	350.200
12806	350.200
12761	350.400
12867	350.600
12645	350.800
12743	350.800
12749	351.200
12641	351.300
12410	351.700
12620	351.800
12405	352.100
12468	352.300
12695	352.300
12520	352.700
12744	352.700
12440	352.800
12356	352.900
12748	353.000
12305	353.500
12852	353.500
12562	353.600
12840	353.600
12548	354.100
12498	354.300
12752	354.500
12922	354.700
12811	354.800
12594	354.900
12539	355.300
12614	355.400
12832	355.600
12337	355.700
12521	355.900
12836	356.000
12870	356.100
12399	356.300
12730	356.300
12394	356.600
12339	356.800
12300	357.000
12558	357.300
12792	357.300
12286	357.700
12360	357.800
12786	357.800
12899	357.900
12338	358.900
12814	359.100
12575	359.400
12571	359.800
12790	360.000
12876	360.200
12332	360.400
12612	360.700
12622	361.000
12523	361.200
12354	361.300
12312	361.400
12517	361.600
12797	361.900
12352	362.000
12422	362.000
12885	362.100
12582	362.200
12828	362.500
12335	362.600
12699	362.700
12481	362.900
12296	363.000
12686	363.000
12707	363.000
12833	363.000
12314	363.100
12587	363.500
12491	363.700
12703	364.000
12297	364.100
12886	364.100
12795	364.300
12329	364.500
12822	364.900
12457	365.000
12580	365.000
12397	365.200
12526	365.500
12617	365.700
12745	365.900
12380	366.100
12940	366.200
12838	366.400
12414	366.500
12904	366.500
12701	366.700
12638	366.900
12363	367.300
12362	367.800
12291	368.200
12384	368.400
12734	368.400
12873	368.400
12735	368.700
12515	368.900
12845	369.000
12843	369.100
12706	369.300
12671	369.400
12721	369.400
12315	369.500
12496	369.600
12560	369.600
12793	369.600
12416	369.700
12421	370.100
12294	370.200
12911	370.400
12446	370.500
12358	370.700
12782	370.700
12678	370.900
12809	371.100
12565	371.500
12805	371.700
12364	371.800
12727	372.100
12287	372.300
12500	372.600
12849	372.700
12673	372.900
12369	373.000
12815	373.200
12860	373.400
12359	373.500
12480	374.100
12295	374.200
12537	374.200
12418	374.300
12542	374.500
12513	374.900
12514	374.900
12619	375.000
12813	375.100
12588	375.800
12621	375.800
12462	376.200
12771	376.200
12625	376.500
12726	376.700
12856	376.700
12889	376.800
12778	377.200
12459	377.300
12477	377.500
12536	377.600
12753	377.600
12299	377.700
12424	377.900
12658	377.900
12704	378.200
12827	378.300
12724	378.400
12689	378.500
12660	378.600
12628	378.700
12494	378.800
12804	378.800
12931	378.900
12802	379.000
12667	379.200
12292	379.400
12347	379.700
12754	379.700
12913	379.700
12559	380.200
12939	380.300
12325	380.400
12450	380.400
12713	380.700
12597	380.800
12717	380.900
12326	381.000
12319	381.400
12747	381.400
12634	381.500
12739	381.600
12602	381.700
12851	381.700
12787	382.000
12837	382.500
12525	383.000
12902	383.000
12879	383.100
12723	383.200
12585	383.400
12599	383.600
12894	383.700
12469	383.800
12437	383.900
12288	384.000
12803	384.000
12593	384.200
12653	384.200
12353	384.300
12900	384.400
12474	384.800
12848	384.800
12829	385.000
12869	385.200
12764	385.300
12656	385.400
12823	385.700
12492	385.800
12423	386.000
12865	386.300
12432	386.600
12493	386.700
12650	386.700
12905	387.100
12313	387.300
12403	387.400
12711	387.400
12289	387.500
12777	387.500
12647	387.600
12504	387.700
12698	388.000
12763	388.100
12411	388.200
12435	388.200
12290	388.300
12643	388.500
12543	388.600
12935	388.700
12636	388.800
12501	388.900
12598	389.100
12762	389.100
12458	389.500
12509	389.600
12370	389.900
12561	390.100
12340	390.500
12921	390.500
12930	390.700
[truncated: 13,196 more rows]
