# Supplementary material for: Transient Response of Basal Ganglia Network in Healthy and Low-Dopamine State
Source: eNeuro. 2022 Mar 17;9(2):ENEURO.0376-21.2022. doi: 10.1523/ENEURO.0376-21.2022 (PMC8938981; doi:10.1523/ENEURO.0376-21.2022)
Supplement: Extended Data 1 — Basal ganglia transient response. Download Extended Data 1, ZIP file. [file enu-eN-NWR-0376-21-s03.zip › Basal-Ganglia-Transient-Response-main/BGcore/Simulations/BasalFiring/data/GPTA-15148-0.gdf]

12393	17.700
12614	18.800
12561	19.900
12808	20.300
12584	20.400
12737	21.100
12547	21.700
12589	21.700
12895	21.800
12698	21.900
12707	22.000
12317	22.100
12591	22.200
12811	22.200
12766	22.300
12764	23.300
12428	23.500
12688	23.800
12669	24.100
12727	25.200
12670	26.600
12855	27.200
12784	27.300
12634	28.200
12837	28.200
12493	28.900
12551	29.600
12429	30.700
12671	32.500
12859	32.500
12788	32.700
12617	33.600
12519	33.700
12542	35.200
12466	35.400
12292	36.900
12407	37.000
12719	37.600
12923	37.800
12559	38.800
12748	39.300
12528	39.500
12792	39.600
12580	40.100
12420	41.100
12541	41.900
12366	42.400
12880	43.100
12847	43.500
12640	45.100
12602	45.400
12844	45.400
12673	47.000
12422	47.300
12387	47.400
12843	47.400
12309	47.600
12286	48.300
12940	48.300
12753	48.400
12543	48.900
12579	49.000
12335	49.400
12377	49.700
12800	49.700
12385	49.900
12638	49.900
12758	49.900
12313	50.400
12620	50.800
12619	51.400
12914	51.500
12418	51.600
12878	51.600
12778	52.000
12637	52.200
12472	52.400
12598	52.400
12327	52.800
12355	52.800
12479	53.200
12660	53.200
12544	53.600
12710	53.600
12495	53.900
12460	54.000
12848	54.000
12868	54.000
12695	54.100
12446	54.200
12564	54.600
12915	54.600
12678	54.800
12573	55.000
12410	55.100
12641	55.300
12574	55.400
12304	55.600
12647	56.000
12720	56.500
12803	56.700
12461	56.800
12721	56.800
12308	56.900
12515	57.600
12378	57.700
12501	57.700
12902	57.700
12838	58.000
12606	58.700
12777	58.700
12390	59.000
12391	59.200
12916	59.300
12605	59.600
12315	59.700
12746	59.700
12929	59.700
12510	59.800
12388	60.100
12740	61.300
12885	61.300
12485	61.400
12455	61.700
12585	61.700
12869	61.800
12608	62.100
12594	62.200
12757	62.200
12307	62.400
12362	62.400
12625	62.400
12452	62.600
12295	62.900
12318	63.200
12491	63.500
12770	63.700
12888	63.700
12520	63.800
12632	63.800
12738	63.800
12435	64.100
12761	64.100
12849	64.100
12363	64.200
12672	64.200
12733	64.200
12341	64.300
12755	64.400
12453	64.500
12831	65.000
12890	65.200
12900	65.400
12557	65.500
12781	65.500
12741	65.600
12513	65.900
12751	66.000
12879	66.000
12448	66.400
12337	66.700
12441	66.900
12635	66.900
12550	67.100
12860	67.100
12601	67.900
12614	67.900
12712	68.000
12459	68.100
12760	68.200
12718	68.300
12750	68.400
12489	68.500
12463	68.600
12328	68.700
12450	69.000
12560	69.000
12744	69.000
12572	69.400
12523	69.600
12774	69.600
12434	69.700
12442	69.700
12319	69.900
12817	69.900
12627	70.100
12644	70.800
12496	71.200
12645	71.400
12836	71.400
12736	71.500
12539	71.800
12705	71.900
12464	72.000
12546	72.000
12400	72.300
12812	72.500
12687	73.000
12398	73.200
12840	73.200
12514	73.300
12911	73.300
12401	73.400
12415	73.400
12471	73.600
12445	73.800
12789	73.900
12575	74.100
12535	74.200
12771	74.200
12540	74.400
12725	74.800
12858	74.800
12358	75.000
12343	75.100
12473	75.100
12566	75.400
12584	75.500
12454	75.600
12795	75.700
12683	76.100
12904	76.500
12841	76.800
12783	77.200
12658	77.300
12537	77.500
12532	78.100
12735	78.500
12384	78.900
12298	79.200
12561	79.200
12482	79.400
12747	79.500
12677	79.600
12765	79.600
12399	79.900
12892	79.900
12502	80.400
12669	80.600
12603	80.800
12784	81.000
12500	81.100
12558	81.100
12912	81.200
12493	81.300
12386	81.500
12596	81.500
12815	82.100
12590	82.400
12478	82.500
12555	82.500
12581	82.500
12901	83.200
12933	83.200
12524	83.700
12487	83.800
12693	83.900
12768	83.900
12701	84.100
12686	84.900
12754	84.900
12492	85.500
12506	85.600
12406	85.700
12568	85.900
12628	85.900
12592	86.500
12316	86.600
12804	86.600
12611	86.900
12426	87.400
12518	87.700
12547	87.800
12936	87.800
12835	88.000
12708	88.100
12474	88.200
12794	89.000
12417	89.600
12616	89.700
12920	90.100
12790	90.200
12330	90.500
12675	90.600
12821	90.600
12793	91.200
12829	91.800
12825	92.400
12922	92.800
12475	92.900
12562	92.900
12588	92.900
12818	92.900
12764	93.300
12536	95.900
12443	96.000
12490	96.100
12297	97.400
12497	98.300
12908	98.300
12684	98.400
12449	98.600
12361	99.600
12895	99.600
12325	99.900
12654	100.200
12856	101.200
12326	102.400
12657	102.600
12881	103.000
12538	103.300
12819	105.200
12612	106.100
12873	106.200
12407	108.000
12854	109.600
12811	110.000
12753	110.300
12723	110.600
12591	110.700
12507	111.000
12713	111.100
12327	111.300
12410	112.000
12481	112.800
12488	114.700
12429	115.200
12565	116.200
12639	116.600
12752	116.800
12503	117.300
12509	117.600
12837	117.600
12880	119.400
12730	119.500
12541	119.700
12431	120.500
12860	120.700
12651	121.100
12387	121.200
12323	122.000
12403	122.200
12872	122.300
12304	122.800
12671	123.100
12432	123.400
12718	123.600
12852	123.900
12778	124.000
12831	124.100
12721	124.200
12891	124.200
12320	124.600
12914	125.000
12517	125.200
12618	125.200
12884	125.400
12629	125.500
12369	126.400
12868	127.000
12737	127.100
12638	127.200
12850	127.300
12614	127.700
12292	128.500
12484	128.500
12288	128.600
12758	128.600
12533	128.700
12661	128.700
12890	129.100
12424	129.200
12408	129.700
12939	130.000
12462	130.400
12727	130.400
12419	130.900
12572	131.500
12664	131.600
12604	132.100
12385	132.300
12620	132.900
12585	133.300
12617	133.500
12748	134.000
12305	134.500
12376	134.600
12363	134.700
12833	134.700
12534	135.000
12391	135.100
12849	135.600
12318	135.700
12362	136.000
12402	136.000
12668	136.000
12453	136.300
12290	136.400
12418	136.400
12473	136.500
12775	136.500
12678	136.600
12511	137.100
12703	137.300
12771	137.400
12812	137.600
12885	137.800
12573	137.900
12746	137.900
12492	138.000
12679	138.000
12368	138.100
12698	138.300
12882	138.300
12289	138.400
12589	138.400
12378	138.500
12624	138.600
12714	138.800
12760	138.900
12594	139.100
12808	139.100
12648	139.200
12580	139.600
12551	140.000
12672	140.000
12826	140.200
12827	140.400
12886	140.400
12307	140.600
12906	140.600
12798	140.800
12552	140.900
12574	141.300
12501	141.400
12520	141.400
12439	141.800
12476	141.800
12712	141.800
12306	141.900
12824	142.000
12901	142.000
12720	142.500
12740	142.900
12689	143.000
12782	143.000
12491	143.100
12815	143.400
12732	143.500
12610	143.800
12791	143.800
12448	144.100
12529	144.100
12669	144.300
12794	144.300
12435	144.400
12354	144.500
12941	144.600
12300	144.800
12554	144.900
12472	145.100
12579	145.200
12745	145.300
12460	145.800
12516	145.800
12717	145.800
12339	145.900
12942	146.000
12814	146.100
12894	146.700
12559	146.800
12505	146.900
12755	146.900
12542	147.000
12510	147.500
12789	147.500
12759	147.800
12754	148.400
12446	148.600
12487	148.600
12741	148.600
12877	148.600
12523	148.800
12902	148.800
12308	149.000
12525	149.000
12537	149.000
12464	149.100
12489	149.300
12592	149.300
12535	149.500
12803	149.700
12596	149.800
12598	149.900
12441	150.200
12800	150.200
12738	150.400
12917	150.500
12709	150.800
12398	150.900
12784	151.300
12750	151.500
12583	151.700
12343	151.800
12459	151.800
12564	151.800
12635	151.900
12861	151.900
12597	152.000
12929	152.100
12379	152.200
12876	152.200
12883	152.200
12365	152.900
12482	153.500
12773	153.800
12898	153.800
12878	153.900
12921	154.100
12926	154.400
12420	154.600
12769	154.700
12663	154.900
12905	155.000
12319	155.100
12293	155.200
12332	155.400
12744	155.400
12315	155.500
12383	155.500
12751	155.500
12500	155.600
12687	155.600
12298	155.700
12590	156.200
12862	156.600
12855	156.800
12599	156.900
12645	156.900
12764	157.000
12317	157.100
12393	157.100
12940	157.200
12359	157.300
12513	157.300
12632	157.400
12892	157.400
12366	157.600
12715	157.600
12900	157.600
12463	157.800
12600	157.900
12706	158.000
12866	158.100
12608	158.200
12761	158.400
12358	158.700
12422	159.500
12739	159.500
12694	159.700
12335	159.800
12388	159.800
12899	159.800
12313	160.000
12626	160.000
12355	160.100
12801	160.100
12653	160.400
12858	160.500
12576	160.800
12851	161.300
12870	161.900
12795	162.000
12586	162.300
12330	162.800
12637	162.800
12666	163.600
12346	163.800
12584	163.900
12735	163.900
12649	164.500
12937	164.800
12401	165.400
12781	165.800
12806	166.100
12575	167.000
12733	167.000
12793	167.000
12595	167.300
12828	167.500
12627	167.800
12684	167.800
12434	168.300
12294	169.500
12301	169.500
12406	169.900
12337	170.200
12641	171.600
12646	172.100
12802	172.800
12563	172.900
12316	173.700
12310	173.900
12497	174.500
12728	174.700
12675	174.800
12478	175.100
12449	175.300
12780	175.600
12423	175.700
12556	175.900
12506	177.500
12532	177.600
12558	177.900
12338	178.000
12845	178.800
12657	178.900
12908	179.300
12553	179.600
12548	180.000
12386	180.800
12705	180.800
12923	181.400
12693	182.000
12485	182.300
12625	183.100
12783	183.300
12562	184.000
12628	184.500
12504	185.200
12614	185.500
12577	185.800
12711	187.100
12455	187.800
12403	188.000
12377	188.100
12723	188.300
12588	188.500
12701	188.600
12849	189.200
12474	189.500
12911	189.600
12633	189.900
12514	190.500
12591	190.600
12685	190.700
12307	190.800
12493	191.200
12640	191.600
12655	192.500
12373	192.800
12674	193.000
12550	193.900
12856	194.000
12811	195.500
12461	195.800
12748	195.900
12833	196.900
12414	197.000
12837	199.100
12873	199.300
12329	199.500
12416	199.500
12677	200.200
12415	200.700
12484	200.700
12479	200.800
12432	201.400
12560	201.800
12391	201.900
12746	201.900
12667	202.400
12369	202.800
12838	203.200
12825	204.800
12610	204.900
12334	206.500
12901	206.500
12829	206.700
12753	207.900
12292	208.300
12852	208.600
12823	208.700
12768	209.500
12466	209.700
12325	209.900
12572	210.000
12658	210.300
12381	210.900
12603	211.600
12745	212.000
12520	212.300
12860	212.300
12803	213.100
12342	213.400
12295	214.600
12832	214.600
12786	214.900
12323	215.900
12505	216.800
12734	216.800
12678	216.900
12858	217.600
12487	217.700
12565	217.800
12642	219.200
12343	219.500
12816	219.900
12527	220.300
12428	220.500
12805	220.500
12819	220.600
12739	220.800
12448	221.300
12542	221.600
12536	222.200
12608	222.500
12533	222.700
12330	222.900
12744	223.100
12889	223.100
12619	223.500
12380	223.800
12899	223.900
12643	224.100
12488	224.200
12890	224.500
12752	224.800
12481	225.200
12500	226.000
12772	226.500
12308	226.600
12596	227.100
12463	227.300
12569	228.300
12374	228.600
12574	228.700
12590	228.700
12517	229.200
12900	229.200
12792	229.300
12785	229.500
12663	229.600
12390	230.300
12730	230.500
12289	230.600
12611	230.600
12717	230.800
12885	230.800
12613	231.000
12839	231.200
12740	231.700
12673	231.900
12445	232.200
12594	232.300
12737	233.700
12398	234.100
12877	234.100
12671	234.900
12286	235.000
12718	235.400
12346	235.700
12862	237.400
12559	237.500
12736	237.500
12406	237.700
12420	238.100
12653	238.700
12861	238.700
12453	238.800
12320	239.000
12863	239.100
12941	239.200
12620	239.300
12887	239.300
12656	239.500
12363	239.700
12341	239.800
12340	239.900
12499	239.900
12720	240.000
12318	240.100
12546	240.400
12580	240.400
12437	240.600
12787	240.600
12589	240.700
12450	241.000
12431	241.200
12600	241.300
12712	241.300
12636	241.400
12635	241.500
12761	242.000
12891	242.200
12599	242.600
12696	242.900
12859	242.900
12526	244.000
12784	244.200
12940	244.200
12319	244.300
12729	244.600
12339	246.300
12750	246.400
12324	246.900
12845	247.400
12638	247.500
12397	247.700
12294	248.300
12648	248.400
12794	249.400
12345	250.100
12769	250.200
12293	250.700
12444	250.800
12557	250.800
12618	250.800
12904	251.500
12478	251.600
12595	251.600
12393	252.100
12462	252.300
12707	252.300
12789	252.300
12385	252.800
12549	252.800
12525	253.200
12882	253.200
12306	253.800
12623	253.800
12371	253.900
12368	254.400
12383	254.900
12586	255.800
12601	255.800
12629	255.800
12585	255.900
12485	256.600
12336	256.700
12622	256.700
12378	256.800
12524	256.800
12939	256.800
12614	257.000
12669	257.100
12473	257.700
12868	257.700
12396	258.100
12424	258.500
12593	259.000
12870	259.300
12749	260.200
12479	260.500
12605	260.800
12800	261.100
12335	261.200
12812	261.400
12942	261.500
12361	261.800
12483	261.900
12370	262.200
12693	262.400
12625	262.600
12801	263.300
12441	263.500
12434	263.600
12489	263.900
12654	264.200
12684	264.300
12355	264.500
12426	264.500
12482	264.500
12510	264.800
12679	264.800
12888	264.800
12386	265.300
12362	265.600
12912	265.900
12394	266.000
12469	266.300
12874	266.300
12892	266.300
12309	266.500
12518	266.600
12591	266.900
12480	267.000
12327	267.200
12914	267.200
12932	267.200
12829	267.300
12408	267.600
12702	267.900
12708	269.100
12809	269.100
12455	269.200
12417	269.800
12675	269.800
12743	270.100
12515	270.400
12745	270.400
12560	270.500
12317	270.800
12537	270.900
12668	270.900
12492	271.400
12910	271.800
12677	272.300
12835	272.600
12895	272.800
12353	273.100
12701	273.100
12507	273.200
12529	273.300
12813	273.300
12884	273.500
12307	273.600
12435	273.600
12723	273.700
12790	273.900
12422	274.100
12391	274.300
12449	274.900
12898	275.200
12407	275.800
12498	275.900
12824	276.400
12373	276.600
12655	276.600
12896	276.700
12798	276.800
12768	277.200
12364	277.500
12356	277.600
12415	277.600
12484	277.600
12676	278.500
12464	279.300
12297	279.700
12856	279.800
12410	280.100
12440	280.200
12687	280.200
12746	280.300
12581	280.600
12777	280.700
12830	281.200
12849	281.300
12741	281.500
12334	281.600
12903	281.900
12322	282.100
12811	282.700
12890	283.500
12520	284.900
12612	285.100
12466	285.400
12754	285.600
12401	285.700
12921	285.700
12508	285.900
12637	285.900
12610	287.700
12551	288.500
12793	288.700
12721	288.800
12433	288.900
12312	289.100
12920	289.300
12690	289.800
12840	289.800
12369	290.000
12582	290.400
12716	290.600
12748	290.600
12711	291.000
12827	291.100
12544	291.800
12682	291.900
12413	292.200
12873	292.500
12817	292.800
12689	293.600
12603	293.800
12688	293.900
12767	294.400
12938	294.400
12803	295.000
12818	295.100
12697	295.300
12419	295.400
12900	295.700
12488	296.500
12501	296.600
12535	296.700
12442	296.800
12332	297.200
12305	297.300
12683	298.800
12329	299.400
12296	299.900
12826	299.900
12908	299.900
12922	300.300
12763	300.400
12860	300.400
12846	300.500
12436	300.800
12342	301.000
12831	301.500
12503	301.700
12628	301.700
12815	302.500
12481	303.100
12925	303.100
12358	303.200
12783	303.300
12715	304.000
12533	304.300
12450	305.200
12772	305.200
12554	305.600
12437	305.700
12403	305.900
12448	306.100
12546	306.300
12802	306.400
12899	306.500
12502	306.600
12880	306.900
12722	307.400
12588	307.500
12512	307.600
12747	307.600
12787	307.900
12372	308.000
12844	308.100
12710	308.500
12619	308.600
12657	309.000
12299	309.300
12596	309.400
12584	310.100
12425	310.300
12553	310.600
12678	310.700
12439	311.200
12454	311.700
12341	312.100
12836	312.200
12727	312.400
12805	312.400
12686	312.500
12486	312.700
12858	312.800
12423	313.000
12638	313.500
12398	314.100
12673	314.200
12570	314.400
12760	314.600
12855	314.600
12923	315.300
12565	316.700
12460	316.900
12576	317.000
12459	317.800
12492	317.900
12907	317.900
12848	318.000
12661	318.100
12315	318.300
12538	318.600
12536	319.000
12490	319.200
12559	319.600
12765	320.100
12766	320.200
12640	320.300
12366	320.400
12328	320.500
12823	320.500
12667	320.800
12825	321.000
12615	322.100
12597	322.200
12905	322.600
12424	322.700
12720	322.800
12861	322.800
12555	322.900
12289	323.200
12872	323.400
12737	323.500
12804	324.200
12552	324.400
12624	325.000
12878	325.700
12561	326.000
12506	326.400
12633	326.500
12937	326.600
12851	326.800
12479	327.500
12379	327.600
12324	327.800
12663	327.800
12712	327.900
12404	328.600
12548	328.800
12591	329.100
12654	329.200
12368	330.400
12402	330.500
12558	330.600
12863	330.800
12541	330.900
12658	331.200
12547	331.300
12798	331.700
12445	331.900
12499	332.200
12801	332.300
12498	332.400
12482	332.900
12714	333.100
12764	333.300
12392	333.800
12373	333.900
12794	334.100
12295	335.400
12549	335.500
12717	336.100
12571	336.400
12751	336.800
12781	337.000
12431	337.200
12316	337.300
12348	337.700
12326	337.900
12365	338.400
12309	338.500
12664	338.500
12574	338.800
12586	339.100
12891	340.000
12769	340.100
12693	340.500
12652	341.100
12573	341.200
12344	341.500
12729	341.700
12564	341.800
12313	342.000
12301	342.100
12884	342.200
12426	342.500
12938	342.800
12635	342.900
12308	343.600
12463	344.300
12343	344.800
12758	344.800
12495	345.200
12750	345.500
12389	345.700
12643	345.900
12363	347.300
12416	347.300
12483	347.600
12371	348.000
12867	348.200
12719	348.300
12381	348.900
12595	349.400
12672	349.700
12429	350.000
12374	350.400
12645	350.600
12408	350.900
12349	351.100
12808	351.100
12868	351.200
12898	351.200
12934	351.200
12577	351.500
12484	351.700
12620	351.700
12507	352.700
12345	353.300
12320	353.400
12695	354.200
12749	354.500
12562	355.000
12744	355.100
12304	355.300
12761	355.800
12895	356.100
12330	356.200
12527	356.200
12806	356.200
12641	357.200
12743	357.200
12879	357.600
12914	357.700
12870	357.900
12630	358.000
12811	358.300
12360	358.500
12286	358.700
12752	358.900
12491	359.100
12730	359.100
12441	359.200
12434	359.400
12786	359.500
12468	359.900
12410	360.600
12385	361.300
12356	361.400
12622	361.500
12909	361.500
12394	362.000
12814	362.200
12306	362.300
12300	363.000
12535	363.300
12707	363.500
12332	363.700
12338	363.700
12481	363.900
12354	364.100
12885	364.200
12922	364.500
12361	364.700
12422	366.100
12457	366.300
12587	366.400
12465	366.500
12686	366.500
12323	366.600
12797	366.800
12557	367.500
12612	367.700
12828	367.900
12940	368.100
12832	368.200
12517	368.400
12566	368.900
12580	369.200
12515	369.900
12575	370.400
12845	370.600
12699	370.800
12721	370.900
12917	370.900
12617	371.100
12539	371.300
12614	371.300
12358	371.600
12632	371.600
12911	371.600
12315	371.700
12773	371.700
12790	371.700
12782	372.000
12314	372.100
12899	372.200
12701	372.500
12671	372.900
12335	373.800
12500	373.900
12638	374.000
12873	374.000
12307	374.100
12822	374.200
12296	374.500
12489	374.600
12418	374.900
12466	375.100
12838	375.100
12369	375.300
12433	375.300
12694	375.800
12294	375.900
12815	376.400
12312	376.500
12678	376.500
12453	377.000
12537	377.700
12703	378.100
12673	378.200
12625	378.400
12582	378.700
12745	379.500
12432	379.700
12424	379.800
12493	379.900
12860	380.300
12754	381.300
12727	381.400
12359	381.700
12856	382.400
12739	382.500
12450	382.700
12619	383.700
12804	383.800
12876	384.000
12599	384.100
12792	384.500
12602	384.900
12525	385.400
12803	385.600
12319	385.700
12417	385.900
12778	385.900
12889	386.300
12823	386.400
12827	386.400
12593	386.500
12660	386.800
12560	387.100
12843	387.100
12634	387.300
12353	387.400
12787	387.500
12813	387.500
12526	387.700
12621	387.700
12656	387.900
12299	388.400
12837	388.600
12295	388.800
12802	389.000
12829	389.000
12689	389.100
12469	390.000
12290	390.100
12474	390.100
12848	390.100
12496	390.400
12325	390.700
12411	390.800
12939	390.800
12403	391.000
12384	391.200
12435	391.300
12288	391.600
12364	391.600
12401	392.200
12723	392.200
12459	392.300
12913	393.100
12724	393.300
12289	393.700
12479	393.800
12753	393.900
12292	394.000
12487	394.000
12518	394.000
12399	394.700
12501	395.000
12717	395.100
12499	395.500
12543	395.700
12559	395.700
12542	395.800
12548	396.300
12715	396.300
12865	396.500
12935	396.500
12337	396.600
12436	396.800
12711	397.000
12809	397.100
12541	397.400
12653	397.500
12370	397.800
12905	398.300
12869	398.400
12365	399.000
12391	399.500
12636	400.200
12912	400.500
12900	400.600
12510	400.800
12561	401.100
12627	401.200
12509	402.300
12352	402.600
12404	402.600
12736	402.700
12460	402.900
12378	403.700
12524	406.300
12844	406.500
12305	406.700
12530	406.700
12477	408.200
12426	408.300
12836	408.400
12718	408.600
12544	408.900
12720	409.300
12663	409.600
12675	409.900
12647	410.200
12553	410.300
12589	410.800
12303	411.200
12600	411.400
12904	411.500
12923	412.700
12824	413.800
12645	414.100
12752	416.000
12506	416.800
12563	417.000
12334	418.700
12445	418.700
12743	418.800
12765	418.900
12884	419.000
12629	419.500
12618	420.100
12350	420.400
12324	420.800
12710	420.800
12896	420.800
12439	420.900
12504	421.200
12867	421.600
12588	422.000
12910	422.500
12320	422.700
12664	423.000
12610	423.200
12377	423.400
12449	423.800
12688	424.100
12942	424.500
12607	424.600
12692	425.700
12491	426.800
12708	427.200
12863	427.400
12840	427.800
12652	429.200
12304	430.300
12535	430.300
12881	430.300
12478	430.700
12596	430.700
12777	431.600
12799	432.200
12898	433.700
12520	433.800
12351	434.300
12700	434.300
12485	434.400
12839	434.600
12654	434.700
12522	435.000
12764	435.100
12832	435.300
12927	435.300
12438	435.700
12808	435.700
12564	436.100
12507	436.300
12349	436.600
12826	437.100
12770	437.200
12760	437.700
12742	437.900
12892	438.200
12383	438.300
12624	438.600
12328	438.900
12398	439.100
12646	439.100
12335	439.200
12598	439.200
12665	439.300
12343	439.700
12673	439.800
12620	440.200
12416	440.900
12307	441.100
12831	442.300
12580	442.400
12533	443.000
12557	443.200
12717	443.400
12635	443.600
12309	443.800
12470	443.800
12851	443.800
12432	444.000
12556	444.800
12887	444.800
12415	445.000
12694	445.500
12705	445.700
12299	445.900
12368	445.900
12751	446.300
12348	446.400
12883	446.600
12686	447.500
12771	447.500
12639	448.300
12849	448.300
12905	448.400
12529	449.200
12306	449.800
12719	450.400
12876	450.400
12862	450.600
12406	450.700
12626	451.100
12866	451.100
12354	451.500
12442	451.600
12853	451.700
12612	452.000
12571	452.200
12911	452.800
12805	453.100
12523	453.300
12424	453.800
12457	453.800
12441	454.000
12517	454.200
12784	454.200
12527	454.500
12493	454.800
12926	454.800
12358	455.000
12703	455.600
12414	455.700
12739	455.700
12899	456.000
12740	456.200
12791	456.200
12312	457.200
12410	457.300
12390	457.400
12405	457.700
12858	457.700
12330	457.800
12495	458.100
12528	458.100
12332	458.200
12941	458.300
12315	458.800
12796	459.100
12587	459.300
12622	459.300
12420	459.400
12460	459.400
12463	459.400
12637	459.400
12749	459.700
12472	460.100
12444	460.300
12891	460.500
12474	460.600
12698	460.700
12473	460.800
12634	461.000
12786	461.200
12830	461.200
12583	461.500
12465	461.700
12922	461.900
12915	462.000
12451	462.500
12319	462.600
12735	462.700
12562	462.900
12453	463.000
12600	463.400
12682	463.500
12401	463.700
12436	463.700
12908	463.900
12487	464.300
12512	464.500
12940	464.800
12300	464.900
12381	464.900
12828	465.300
12895	465.300
12706	465.400
12346	465.800
12409	465.800
12539	465.800
12408	466.500
12848	466.700
12518	467.000
12462	467.200
12837	467.200
12525	467.400
12913	467.600
12560	467.800
12404	468.100
12336	468.400
12880	468.700
12774	469.100
12341	469.200
12461	469.800
12387	470.100
12450	470.100
12286	470.300
12684	470.400
12513	470.500
12592	470.500
12515	470.600
12838	470.600
12399	470.800
12579	471.200
12323	471.400
12748	471.500
12822	471.700
12939	471.700
12716	472.000
12845	472.000
12638	472.400
12757	472.500
12753	472.600
12418	472.800
12802	473.400
12423	473.700
12663	473.800
12524	474.000
12804	474.100
12551	474.400
12293	474.600
12433	474.600
12865	474.800
12699	475.100
12345	475.300
12798	476.300
12501	476.700
12868	476.700
12723	476.900
12856	477.700
12914	478.300
12752	478.400
12611	478.600
12546	478.900
12610	479.900
12559	480.100
12530	480.700
12722	481.400
12434	481.600
12605	482.200
12502	482.800
12744	483.100
12711	484.900
12619	485.000
12601	485.100
12627	485.300
12553	486.000
12320	487.300
12552	487.600
12859	487.900
12526	488.100
12633	488.400
12754	488.400
12617	489.200
12861	489.300
12829	489.500
12361	489.800
12544	490.400
12836	490.400
12621	490.700
12594	490.900
12289	492.000
12840	493.200
12668	493.900
12561	495.500
12597	496.400
12769	497.100
12588	497.400
12885	497.500
12766	497.600
12479	498.700
12665	498.800
12598	499.700
12439	499.800
12470	500.400
12718	500.500
12867	501.300
12654	501.400
12303	501.500
12395	503.300
12431	503.300
12839	503.500
12314	503.900
12715	504.100
12623	504.200
12357	504.700
12475	504.700
12923	504.700
12449	504.800
12534	505.000
12652	505.200
12347	505.300
12563	505.700
12928	505.700
12849	506.100
12385	506.900
12337	508.400
12816	508.400
12750	509.500
12520	510.000
12446	510.400
12312	510.900
12720	511.100
12310	511.200
12893	511.600
12532	511.700
12782	512.500
12674	513.000
12554	513.200
12362	513.400
12581	513.700
12420	514.300
12380	514.400
12403	514.500
12641	515.000
12912	515.000
12545	515.300
12624	515.700
12778	516.000
12422	516.300
12410	516.400
12412	516.500
12698	516.800
12883	516.800
12317	517.000
12593	517.000
12599	517.200
12898	517.600
12635	517.800
12673	518.500
12733	519.200
12313	519.500
12459	519.600
12377	520.100
12567	520.700
12848	520.900
12491	521.000
12688	521.000
12653	521.300
12387	521.400
12645	521.500
12809	521.500
12823	521.700
12834	522.000
12708	522.600
12566	522.700
12844	523.100
12375	523.200
12899	523.800
12705	524.000
12481	524.100
12896	524.300
12308	524.600
12295	524.700
12391	524.700
12603	524.800
12881	524.800
12810	525.100
12794	525.200
12636	525.300
12805	525.300
12448	525.500
12669	525.500
12721	525.700
12472	526.500
12307	526.700
12304	526.900
12492	526.900
12402	527.400
12785	527.900
12790	528.100
12466	528.200
12496	528.200
12489	528.600
12394	528.900
12612	529.000
12309	529.300
12558	529.400
12626	529.500
12671	529.800
12411	530.000
12493	530.100
12701	530.100
12384	531.100
12429	531.400
12499	531.400
12694	531.500
12398	531.600
12517	531.800
12758	531.900
12739	532.100
12904	532.400
12527	532.500
12682	532.500
12833	532.500
12628	532.600
12803	532.800
12656	533.000
12622	533.700
12648	533.700
12771	533.800
12742	534.200
12726	534.600
12884	534.600
12471	535.100
12399	535.200
12393	535.300
12351	536.000
12486	536.400
12792	536.900
12752	538.200
12322	538.300
12689	538.500
12802	539.100
12575	539.300
12851	539.300
12386	539.400
12777	540.000
12373	540.200
12582	540.300
12374	540.500
12855	540.600
12728	541.000
12918	541.300
12335	541.400
12323	541.700
12614	542.200
12719	542.500
12709	542.700
12811	542.800
12462	543.000
12864	543.000
12336	543.200
12901	543.500
12560	544.200
12744	545.000
12511	546.200
12751	546.500
12913	546.600
12522	546.800
12535	546.900
12619	547.100
12911	547.800
12828	548.200
12699	548.500
12401	549.100
12583	549.500
12909	549.800
12813	550.100
12821	550.300
12292	551.000
12358	551.300
12861	551.600
12542	551.700
12920	552.600
12714	553.300
12892	553.800
12376	554.100
12474	554.100
12757	554.600
12596	554.700
12592	555.300
12784	555.500
12343	556.400
12297	556.500
12604	556.800
12473	557.100
12482	557.300
12369	557.400
12490	557.600
12290	557.700
12865	557.800
12524	558.600
12442	558.800
12931	558.900
12539	559.000
12552	559.700
12381	559.800
12735	562.400
12497	562.600
12795	562.900
12341	563.800
12743	564.000
12457	564.100
12763	564.600
12345	565.200
12531	565.200
12460	566.400
12510	566.800
12634	567.200
12663	567.800
12885	567.800
12905	567.800
12597	568.000
12723	568.400
12396	568.800
12586	568.800
12895	568.800
12783	568.900
12613	569.100
12546	569.200
12717	569.200
12776	569.600
12686	569.700
12577	569.800
12888	569.800
12691	569.900
12741	570.100
12570	570.500
12934	571.400
12306	572.300
12666	572.600
12640	572.700
12788	572.700
12856	572.700
12468	572.900
12588	573.100
12908	573.300
12426	573.400
12328	573.500
12906	573.700
12839	574.100
12681	574.200
12876	574.200
12320	574.300
12479	574.300
12887	574.300
12508	574.500
12589	574.900
12529	575.100
12852	575.100
12690	575.300
12354	575.600
12331	575.700
12377	575.800
12293	576.200
12746	576.200
12507	576.400
12526	576.400
12434	576.900
12808	577.000
12624	577.100
12929	578.500
12562	578.800
12598	578.900
12766	579.100
12491	579.200
12891	579.400
12404	579.900
12361	580.000
12878	580.500
12536	580.700
12537	580.700
12572	580.700
12685	580.800
12451	580.900
12600	581.300
12633	581.600
12380	581.700
12840	582.300
12481	583.100
12500	583.100
12753	583.600
12449	584.300
12845	585.100
12415	585.200
12499	585.200
12489	585.400
12385	585.900
12894	585.900
12687	586.000
12927	586.000
12584	586.200
12820	586.400
12445	586.600
12342	587.000
12484	587.000
12912	587.200
12563	587.700
12362	588.100
12403	588.200
12513	588.300
[truncated: 1,400 more rows]
