# Supplementary material for: Transient Response of Basal Ganglia Network in Healthy and Low-Dopamine State
Source: eNeuro. 2022 Mar 17;9(2):ENEURO.0376-21.2022. doi: 10.1523/ENEURO.0376-21.2022 (PMC8938981; doi:10.1523/ENEURO.0376-21.2022)
Supplement: Extended Data 1 — Basal ganglia transient response. Download Extended Data 1, ZIP file. [file enu-eN-NWR-0376-21-s03.zip › Basal-Ganglia-Transient-Response-main/BGcore/Simulations/BasalFiring/data/GPTI-15141-0.gdf]

13345	2.900
13323	3.000
13796	3.100
14555	3.200
14864	3.200
12993	3.300
12987	3.400
13190	3.400
13683	3.400
13819	3.400
13894	3.400
14626	3.400
13038	3.500
13086	3.500
13256	3.500
13560	3.500
13607	3.500
14046	3.500
14807	3.500
14816	3.500
13032	3.600
13116	3.600
13239	3.600
13310	3.600
13343	3.600
13366	3.600
13513	3.600
13752	3.600
14638	3.600
14735	3.600
14736	3.600
12950	3.700
13206	3.700
13300	3.700
13391	3.700
13393	3.700
13562	3.700
13694	3.700
13864	3.700
13913	3.700
14074	3.700
14162	3.700
14501	3.700
14570	3.700
14637	3.700
14784	3.700
12946	3.800
13011	3.800
13118	3.800
13215	3.800
13241	3.800
13443	3.800
13458	3.800
13553	3.800
13561	3.800
13611	3.800
13702	3.800
13846	3.800
13847	3.800
14240	3.800
14281	3.800
14318	3.800
14352	3.800
14671	3.800
14676	3.800
14698	3.800
14852	3.800
14899	3.800
12951	3.900
13050	3.900
13076	3.900
13077	3.900
13101	3.900
13142	3.900
13174	3.900
13295	3.900
13296	3.900
13303	3.900
13358	3.900
13403	3.900
13528	3.900
13531	3.900
13559	3.900
13634	3.900
13722	3.900
13737	3.900
13753	3.900
13880	3.900
13975	3.900
14003	3.900
14253	3.900
14303	3.900
14341	3.900
14393	3.900
14420	3.900
14426	3.900
14500	3.900
14560	3.900
14622	3.900
14635	3.900
14677	3.900
14777	3.900
14830	3.900
14865	3.900
14871	3.900
14874	3.900
14877	3.900
14909	3.900
13141	4.000
13189	4.000
13277	4.000
13334	4.000
13422	4.000
13451	4.000
13464	4.000
13534	4.000
13618	4.000
13697	4.000
13712	4.000
13870	4.000
13906	4.000
13939	4.000
13982	4.000
14004	4.000
14070	4.000
14095	4.000
14097	4.000
14172	4.000
14177	4.000
14211	4.000
14251	4.000
14276	4.000
14304	4.000
14313	4.000
14334	4.000
14340	4.000
14347	4.000
14354	4.000
14386	4.000
14513	4.000
14535	4.000
14590	4.000
14601	4.000
14655	4.000
14737	4.000
14741	4.000
14804	4.000
14900	4.000
13048	4.100
13091	4.100
13113	4.100
13130	4.100
13131	4.100
13139	4.100
13222	4.100
13269	4.100
13298	4.100
13350	4.100
13360	4.100
13379	4.100
13417	4.100
13434	4.100
13489	4.100
13504	4.100
13586	4.100
13598	4.100
13640	4.100
13710	4.100
13716	4.100
13800	4.100
13805	4.100
13812	4.100
13822	4.100
13839	4.100
13849	4.100
13904	4.100
14026	4.100
14080	4.100
14087	4.100
14118	4.100
14124	4.100
14158	4.100
14227	4.100
14270	4.100
14346	4.100
14369	4.100
14475	4.100
14591	4.100
14675	4.100
14751	4.100
12959	4.200
12968	4.200
12980	4.200
12982	4.200
12998	4.200
13058	4.200
13065	4.200
13093	4.200
13099	4.200
13154	4.200
13184	4.200
13210	4.200
13249	4.200
13254	4.200
13259	4.200
13278	4.200
13328	4.200
13344	4.200
13402	4.200
13407	4.200
13446	4.200
13522	4.200
13558	4.200
13582	4.200
13666	4.200
13693	4.200
13811	4.200
13878	4.200
13895	4.200
13935	4.200
13966	4.200
14050	4.200
14078	4.200
14084	4.200
14110	4.200
14181	4.200
14223	4.200
14238	4.200
14410	4.200
14462	4.200
14523	4.200
14569	4.200
14583	4.200
14592	4.200
14731	4.200
14758	4.200
14774	4.200
14793	4.200
14806	4.200
14866	4.200
14890	4.200
14902	4.200
13056	4.300
13057	4.300
13072	4.300
13127	4.300
13138	4.300
13191	4.300
13287	4.300
13319	4.300
13320	4.300
13384	4.300
13392	4.300
13428	4.300
13436	4.300
13461	4.300
13478	4.300
13519	4.300
13565	4.300
13576	4.300
13608	4.300
13615	4.300
13617	4.300
13625	4.300
13669	4.300
13707	4.300
13715	4.300
13717	4.300
13835	4.300
13837	4.300
13923	4.300
13929	4.300
13950	4.300
13959	4.300
13986	4.300
13999	4.300
14015	4.300
14018	4.300
14022	4.300
14025	4.300
14060	4.300
14125	4.300
14236	4.300
14249	4.300
14285	4.300
14294	4.300
14322	4.300
14366	4.300
14415	4.300
14539	4.300
14572	4.300
14576	4.300
14640	4.300
14642	4.300
14652	4.300
14691	4.300
14739	4.300
14876	4.300
14889	4.300
14894	4.300
12944	4.400
12974	4.400
13000	4.400
13001	4.400
13007	4.400
13033	4.400
13106	4.400
13181	4.400
13236	4.400
13242	4.400
13318	4.400
13352	4.400
13387	4.400
13425	4.400
13432	4.400
13442	4.400
13488	4.400
13518	4.400
13563	4.400
13589	4.400
13623	4.400
13680	4.400
13699	4.400
13725	4.400
13732	4.400
13743	4.400
13771	4.400
13928	4.400
13978	4.400
14043	4.400
14051	4.400
14061	4.400
14068	4.400
14094	4.400
14160	4.400
14173	4.400
14234	4.400
14390	4.400
14413	4.400
14483	4.400
14540	4.400
14584	4.400
14587	4.400
14588	4.400
14606	4.400
14621	4.400
14668	4.400
14704	4.400
14753	4.400
14772	4.400
14799	4.400
14825	4.400
14826	4.400
14829	4.400
14848	4.400
14870	4.400
14884	4.400
12983	4.500
13055	4.500
13098	4.500
13104	4.500
13135	4.500
13159	4.500
13235	4.500
13252	4.500
13340	4.500
13371	4.500
13424	4.500
13462	4.500
13473	4.500
13505	4.500
13509	4.500
13520	4.500
13524	4.500
13555	4.500
13587	4.500
13591	4.500
13630	4.500
13681	4.500
13686	4.500
13723	4.500
13794	4.500
13817	4.500
13875	4.500
13896	4.500
14041	4.500
14042	4.500
14054	4.500
14101	4.500
14105	4.500
14113	4.500
14229	4.500
14247	4.500
14250	4.500
14315	4.500
14320	4.500
14325	4.500
14335	4.500
14429	4.500
14445	4.500
14493	4.500
14532	4.500
14537	4.500
14599	4.500
14603	4.500
14629	4.500
14630	4.500
14639	4.500
14726	4.500
14776	4.500
14778	4.500
14782	4.500
14811	4.500
12947	4.600
12960	4.600
12981	4.600
13013	4.600
13041	4.600
13115	4.600
13119	4.600
13146	4.600
13162	4.600
13220	4.600
13230	4.600
13268	4.600
13326	4.600
13359	4.600
13398	4.600
13410	4.600
13437	4.600
13475	4.600
13616	4.600
13661	4.600
13718	4.600
13729	4.600
13746	4.600
13773	4.600
13783	4.600
13788	4.600
13799	4.600
13834	4.600
13845	4.600
13960	4.600
13970	4.600
14010	4.600
14012	4.600
14102	4.600
14104	4.600
14132	4.600
14149	4.600
14157	4.600
14180	4.600
14188	4.600
14203	4.600
14248	4.600
14278	4.600
14299	4.600
14331	4.600
14332	4.600
14336	4.600
14382	4.600
14394	4.600
14455	4.600
14474	4.600
14514	4.600
14516	4.600
14544	4.600
14549	4.600
14557	4.600
14566	4.600
14625	4.600
14705	4.600
14748	4.600
14750	4.600
14794	4.600
14796	4.600
14808	4.600
14813	4.600
14867	4.600
14910	4.600
12988	4.700
13012	4.700
13042	4.700
13051	4.700
13054	4.700
13083	4.700
13088	4.700
13170	4.700
13186	4.700
13204	4.700
13262	4.700
13356	4.700
13361	4.700
13377	4.700
13381	4.700
13396	4.700
13438	4.700
13441	4.700
13455	4.700
13495	4.700
13514	4.700
13530	4.700
13544	4.700
13636	4.700
13684	4.700
13689	4.700
13703	4.700
13727	4.700
13780	4.700
13785	4.700
13838	4.700
13857	4.700
13861	4.700
13924	4.700
13931	4.700
13934	4.700
13972	4.700
13984	4.700
13991	4.700
14021	4.700
14024	4.700
14057	4.700
14165	4.700
14166	4.700
14168	4.700
14186	4.700
14246	4.700
14353	4.700
14403	4.700
14416	4.700
14424	4.700
14431	4.700
14432	4.700
14438	4.700
14564	4.700
14574	4.700
14656	4.700
14679	4.700
14707	4.700
14725	4.700
14743	4.700
14749	4.700
14839	4.700
14843	4.700
14853	4.700
14861	4.700
12964	4.800
12999	4.800
13061	4.800
13068	4.800
13094	4.800
13095	4.800
13122	4.800
13163	4.800
13165	4.800
13193	4.800
13199	4.800
13201	4.800
13221	4.800
13264	4.800
13394	4.800
13430	4.800
13454	4.800
13521	4.800
13581	4.800
13590	4.800
13595	4.800
13646	4.800
13665	4.800
13674	4.800
13690	4.800
13735	4.800
13761	4.800
13790	4.800
13925	4.800
13981	4.800
13998	4.800
14052	4.800
14135	4.800
14136	4.800
14139	4.800
14178	4.800
14213	4.800
14216	4.800
14221	4.800
14228	4.800
14277	4.800
14287	4.800
14288	4.800
14306	4.800
14311	4.800
14349	4.800
14363	4.800
14370	4.800
14418	4.800
14546	4.800
14562	4.800
14578	4.800
14596	4.800
14597	4.800
14598	4.800
14636	4.800
14798	4.800
14860	4.800
14907	4.800
13005	4.900
13023	4.900
13034	4.900
13037	4.900
13124	4.900
13160	4.900
13209	4.900
13223	4.900
13225	4.900
13228	4.900
13234	4.900
13240	4.900
13274	4.900
13304	4.900
13351	4.900
13413	4.900
13416	4.900
13476	4.900
13493	4.900
13502	4.900
13510	4.900
13523	4.900
13525	4.900
13542	4.900
13600	4.900
13633	4.900
13638	4.900
13692	4.900
13705	4.900
13719	4.900
13733	4.900
13751	4.900
13760	4.900
13772	4.900
13791	4.900
13814	4.900
13887	4.900
13892	4.900
13900	4.900
13905	4.900
13916	4.900
13956	4.900
13962	4.900
13977	4.900
14009	4.900
14028	4.900
14029	4.900
14035	4.900
14082	4.900
14111	4.900
14112	4.900
14142	4.900
14163	4.900
14201	4.900
14243	4.900
14258	4.900
14280	4.900
14295	4.900
14307	4.900
14377	4.900
14391	4.900
14435	4.900
14439	4.900
14505	4.900
14508	4.900
14552	4.900
14600	4.900
14604	4.900
14628	4.900
14648	4.900
14673	4.900
14690	4.900
14756	4.900
14763	4.900
14771	4.900
14837	4.900
14878	4.900
14882	4.900
14895	4.900
12967	5.000
12971	5.000
12994	5.000
13022	5.000
13134	5.000
13152	5.000
13187	5.000
13218	5.000
13248	5.000
13294	5.000
13305	5.000
13308	5.000
13309	5.000
13346	5.000
13376	5.000
13395	5.000
13408	5.000
13415	5.000
13439	5.000
13503	5.000
13538	5.000
13541	5.000
13597	5.000
13685	5.000
13688	5.000
13695	5.000
13701	5.000
13766	5.000
13844	5.000
13850	5.000
13859	5.000
13866	5.000
13876	5.000
13884	5.000
13909	5.000
13927	5.000
13933	5.000
13948	5.000
13979	5.000
14027	5.000
14036	5.000
14062	5.000
14072	5.000
14150	5.000
14174	5.000
14183	5.000
14230	5.000
14232	5.000
14262	5.000
14273	5.000
14380	5.000
14385	5.000
14392	5.000
14401	5.000
14405	5.000
14473	5.000
14490	5.000
14561	5.000
14577	5.000
14617	5.000
14647	5.000
14667	5.000
14682	5.000
14687	5.000
14694	5.000
14696	5.000
14714	5.000
14719	5.000
14722	5.000
14724	5.000
14727	5.000
14728	5.000
14747	5.000
14766	5.000
14812	5.000
14815	5.000
14863	5.000
14893	5.000
12953	5.100
12986	5.100
13002	5.100
13030	5.100
13073	5.100
13085	5.100
13128	5.100
13150	5.100
13167	5.100
13172	5.100
13179	5.100
13226	5.100
13250	5.100
13276	5.100
13280	5.100
13286	5.100
13314	5.100
13345	5.100
13347	5.100
13378	5.100
13412	5.100
13426	5.100
13470	5.100
13482	5.100
13556	5.100
13651	5.100
13659	5.100
13721	5.100
13763	5.100
13801	5.100
13802	5.100
13808	5.100
13877	5.100
13883	5.100
13886	5.100
13907	5.100
13911	5.100
13921	5.100
13953	5.100
13980	5.100
14005	5.100
14019	5.100
14032	5.100
14091	5.100
14123	5.100
14137	5.100
14156	5.100
14239	5.100
14296	5.100
14323	5.100
14330	5.100
14365	5.100
14436	5.100
14453	5.100
14479	5.100
14515	5.100
14575	5.100
14615	5.100
14619	5.100
14670	5.100
14688	5.100
14765	5.100
14773	5.100
14872	5.100
12949	5.200
12954	5.200
12957	5.200
12962	5.200
12970	5.200
12985	5.200
13039	5.200
13081	5.200
13087	5.200
13111	5.200
13121	5.200
13196	5.200
13231	5.200
13282	5.200
13301	5.200
13374	5.200
13411	5.200
13456	5.200
13474	5.200
13498	5.200
13499	5.200
13603	5.200
13620	5.200
13647	5.200
13709	5.200
13740	5.200
13765	5.200
13804	5.200
13818	5.200
13853	5.200
13890	5.200
13891	5.200
13937	5.200
13951	5.200
13963	5.200
13974	5.200
14007	5.200
14063	5.200
14144	5.200
14147	5.200
14164	5.200
14169	5.200
14176	5.200
14198	5.200
14207	5.200
14219	5.200
14264	5.200
14267	5.200
14275	5.200
14381	5.200
14407	5.200
14408	5.200
14422	5.200
14448	5.200
14458	5.200
14465	5.200
14520	5.200
14521	5.200
14593	5.200
14616	5.200
14660	5.200
14666	5.200
14729	5.200
14734	5.200
14757	5.200
14818	5.200
14824	5.200
14836	5.200
14856	5.200
14869	5.200
14904	5.200
12978	5.300
13003	5.300
13060	5.300
13096	5.300
13100	5.300
13171	5.300
13173	5.300
13180	5.300
13285	5.300
13342	5.300
13385	5.300
13401	5.300
13450	5.300
13511	5.300
13512	5.300
13588	5.300
13604	5.300
13605	5.300
13670	5.300
13673	5.300
13747	5.300
13776	5.300
13779	5.300
13881	5.300
13919	5.300
13938	5.300
13985	5.300
13994	5.300
13995	5.300
14023	5.300
14039	5.300
14083	5.300
14096	5.300
14138	5.300
14217	5.300
14298	5.300
14314	5.300
14326	5.300
14434	5.300
14486	5.300
14492	5.300
14610	5.300
14624	5.300
14658	5.300
14723	5.300
14783	5.300
14790	5.300
14822	5.300
14844	5.300
14845	5.300
14847	5.300
14881	5.300
14891	5.300
14892	5.300
14896	5.300
12958	5.400
12965	5.400
13010	5.400
13103	5.400
13137	5.400
13197	5.400
13208	5.400
13267	5.400
13288	5.400
13406	5.400
13409	5.400
13487	5.400
13500	5.400
13533	5.400
13545	5.400
13549	5.400
13596	5.400
13639	5.400
13736	5.400
13786	5.400
13824	5.400
13840	5.400
13930	5.400
13964	5.400
13988	5.400
13989	5.400
14049	5.400
14089	5.400
14189	5.400
14224	5.400
14257	5.400
14344	5.400
14355	5.400
14389	5.400
14495	5.400
14565	5.400
14715	5.400
14730	5.400
14821	5.400
14885	5.400
14908	5.400
12961	5.500
13097	5.500
13140	5.500
13275	5.500
13338	5.500
13353	5.500
13367	5.500
13369	5.500
13574	5.500
13757	5.500
13828	5.500
13833	5.500
14075	5.500
14131	5.500
14179	5.500
14209	5.500
14242	5.500
14292	5.500
14312	5.500
14343	5.500
14359	5.500
14412	5.500
14478	5.500
14504	5.500
14612	5.500
14649	5.500
14767	5.500
14779	5.500
14792	5.500
14855	5.500
14912	5.500
12963	5.600
12973	5.600
13018	5.600
13052	5.600
13105	5.600
13178	5.600
13258	5.600
13312	5.600
13388	5.600
13567	5.600
13613	5.600
13662	5.600
13742	5.600
13796	5.600
13806	5.600
13851	5.600
13871	5.600
14098	5.600
14297	5.600
14357	5.600
14476	5.600
14499	5.600
14547	5.600
14674	5.600
14732	5.600
14755	5.600
14785	5.600
12989	5.700
12997	5.700
13053	5.700
13157	5.700
13183	5.700
13207	5.700
13265	5.700
13386	5.700
13423	5.700
13494	5.700
13501	5.700
13583	5.700
13602	5.700
13649	5.700
13658	5.700
13668	5.700
13832	5.700
13917	5.700
13945	5.700
14069	5.700
14071	5.700
14126	5.700
14192	5.700
14235	5.700
14318	5.700
14417	5.700
14428	5.700
14469	5.700
14482	5.700
14488	5.700
14595	5.700
14665	5.700
14693	5.700
14880	5.700
14887	5.700
13006	5.800
13031	5.800
13070	5.800
13120	5.800
13449	5.800
13479	5.800
13480	5.800
13592	5.800
13656	5.800
13752	5.800
13830	5.800
13879	5.800
14171	5.800
14857	5.800
14915	5.800
13038	5.900
13102	5.900
13194	5.900
13213	5.900
13368	5.900
13431	5.900
13610	5.900
13793	5.900
13816	5.900
14053	5.900
14154	5.900
14187	5.900
14222	5.900
14329	5.900
14379	5.900
14582	5.900
14720	5.900
14795	5.900
14817	5.900
14846	5.900
13017	6.000
13219	6.000
13663	6.000
13867	6.000
13922	6.000
14450	6.000
14585	6.000
13256	6.100
13435	6.100
13660	6.100
13885	6.100
13992	6.100
14206	6.100
14519	6.100
14716	6.100
13084	6.200
13667	6.200
13827	6.200
13949	6.200
14000	6.200
14197	6.200
13744	6.300
13825	6.300
13965	6.300
14506	6.300
13807	6.400
13863	6.500
13775	6.600
13903	6.600
14541	6.600
13677	6.700
12991	6.900
14500	7.000
13306	7.100
12956	8.300
14460	8.900
14471	9.100
14859	9.100
14534	9.200
13257	9.500
13021	9.600
14113	9.600
13238	9.700
13819	9.800
12966	9.900
13981	9.900
14364	9.900
13697	10.000
14073	10.000
14503	10.000
13044	10.100
13553	10.100
14363	10.100
14911	10.100
12969	10.200
13417	10.200
13400	10.300
13874	10.300
14132	10.300
14395	10.300
14399	10.300
14583	10.300
13082	10.400
13575	10.400
13983	10.400
14740	10.400
13755	10.500
13865	10.500
14017	10.500
14408	10.500
14680	10.500
13283	10.600
13315	10.600
13578	10.600
13621	10.600
14004	10.600
14446	10.600
13510	10.700
14711	10.700
13487	10.800
13543	10.800
13767	10.800
14042	10.800
14079	10.800
14673	10.800
12971	10.900
12982	10.900
13261	10.900
13459	10.900
13689	10.900
14335	10.900
14496	10.900
14557	10.900
14640	10.900
14678	10.900
13045	11.000
13163	11.000
13297	11.000
13913	11.000
14886	11.000
13129	11.100
13335	11.100
13469	11.100
13975	11.100
14033	11.100
14124	11.100
14595	11.100
14607	11.100
14650	11.100
14702	11.100
13017	11.200
13130	11.200
13415	11.200
13494	11.200
13672	11.200
13861	11.200
13921	11.200
14085	11.200
14161	11.200
14388	11.200
14526	11.200
14563	11.200
13694	11.300
14013	11.300
14622	11.300
13215	11.400
13551	11.400
13626	11.400
13960	11.400
14040	11.400
14100	11.400
14619	11.400
12978	11.500
13433	11.500
14125	11.500
14128	11.500
14235	11.500
14457	11.500
14709	11.500
14877	11.500
13259	11.600
13392	11.600
13657	11.600
14470	11.600
14656	11.600
14764	11.600
14895	11.600
12972	11.700
13028	11.700
13195	11.700
13295	11.700
13418	11.700
13490	11.700
13524	11.700
13532	11.700
13627	11.700
13920	11.700
14065	11.700
14186	11.700
14301	11.700
14440	11.700
14467	11.700
14577	11.700
14636	11.700
14736	11.700
14750	11.700
14809	11.700
13004	11.800
13012	11.800
13248	11.800
13394	11.800
13768	11.800
13777	11.800
13856	11.800
13973	11.800
14056	11.800
14255	11.800
14587	11.800
14676	11.800
14681	11.800
13025	11.900
13505	11.900
13613	11.900
13754	11.900
13882	11.900
14342	11.900
14397	11.900
14536	11.900
14648	11.900
14756	11.900
14870	11.900
14916	11.900
13119	12.000
13296	12.000
13379	12.000
13507	12.000
13606	12.000
13738	12.000
14291	12.000
14305	12.000
14347	12.000
14406	12.000
14410	12.000
14542	12.000
14712	12.000
12992	12.100
13185	12.100
13437	12.100
13492	12.100
13671	12.100
13820	12.100
14045	12.100
14155	12.100
14182	12.100
14200	12.100
14315	12.100
14364	12.100
14918	12.100
13150	12.200
13198	12.200
13239	12.200
13382	12.200
13391	12.200
13656	12.200
13712	12.200
13774	12.200
13775	12.200
13911	12.200
13944	12.200
14105	12.200
14114	12.200
14118	12.200
14119	12.200
14127	12.200
14205	12.200
14226	12.200
14503	12.200
14654	12.200
14660	12.200
14708	12.200
12983	12.300
13099	12.300
13117	12.300
13249	12.300
13255	12.300
13278	12.300
13484	12.300
13529	12.300
13545	12.300
13607	12.300
13729	12.300
13786	12.300
13792	12.300
14145	12.300
14307	12.300
14316	12.300
14317	12.300
14500	12.300
14528	12.300
14839	12.300
14843	12.300
14900	12.300
13013	12.400
13142	12.400
13203	12.400
13351	12.400
13375	12.400
13525	12.400
13646	12.400
14053	12.400
14134	12.400
14136	12.400
14193	12.400
14198	12.400
14212	12.400
14319	12.400
14501	12.400
14568	12.400
14722	12.400
14728	12.400
14733	12.400
14757	12.400
14770	12.400
13015	12.500
13113	12.500
13432	12.500
13521	12.500
13526	12.500
13926	12.500
14047	12.500
14204	12.500
14232	12.500
14348	12.500
14396	12.500
14531	12.500
14592	12.500
14626	12.500
14698	12.500
14805	12.500
13115	12.600
13175	12.600
13221	12.600
13284	12.600
13367	12.600
13443	12.600
13500	12.600
13778	12.600
13908	12.600
14003	12.600
14190	12.600
14351	12.600
14599	12.600
14645	12.600
14788	12.600
13079	12.700
13118	12.700
13291	12.700
13431	12.700
13565	12.700
13587	12.700
13664	12.700
13809	12.700
13946	12.700
14019	12.700
14289	12.700
14302	12.700
14506	12.700
14605	12.700
14641	12.700
14747	12.700
14773	12.700
14774	12.700
13238	12.800
13317	12.800
13508	12.800
13557	12.800
13568	12.800
13713	12.800
13719	12.800
13968	12.800
14058	12.800
14263	12.800
14295	12.800
14361	12.800
14689	12.800
13026	12.900
13047	12.900
13069	12.900
13116	12.900
13244	12.900
13362	12.900
13567	12.900
13789	12.900
13916	12.900
14185	12.900
14328	12.900
14419	12.900
14454	12.900
14510	12.900
14546	12.900
14644	12.900
12947	13.000
13024	13.000
13029	13.000
13056	13.000
13122	13.000
13190	13.000
13211	13.000
13591	13.000
13622	13.000
13850	13.000
14011	13.000
14090	13.000
14392	13.000
14398	13.000
14466	13.000
14781	13.000
14816	13.000
13126	13.100
13133	13.100
13288	13.100
13322	13.100
13344	13.100
13355	13.100
13416	13.100
13482	13.100
13511	13.100
13816	13.100
13971	13.100
14009	13.100
14167	13.100
14216	13.100
14818	13.100
14851	13.100
14887	13.100
12954	13.200
13016	13.200
13330	13.200
13608	13.200
13744	13.200
13904	13.200
13932	13.200
13979	13.200
13994	13.200
14110	13.200
14133	13.200
14566	13.200
14845	13.200
14849	13.200
12959	13.300
12976	13.300
12997	13.300
13035	13.300
13050	13.300
13082	13.300
13135	13.300
13217	13.300
13307	13.300
13396	13.300
13571	13.300
13740	13.300
13852	13.300
13869	13.300
14076	13.300
14414	13.300
14534	13.300
14554	13.300
14633	13.300
14812	13.300
14865	13.300
13061	13.400
13461	13.400
13463	13.400
13523	13.400
13602	13.400
13649	13.400
14000	13.400
14030	13.400
14031	13.400
14035	13.400
14250	13.400
14275	13.400
14314	13.400
14491	13.400
14572	13.400
14829	13.400
14856	13.400
13220	13.500
13260	13.500
13283	13.500
13289	13.500
13650	13.500
13759	13.500
14321	13.500
14368	13.500
14408	13.500
14409	13.500
14686	13.500
14695	13.500
14854	13.500
13030	13.600
13092	13.600
13609	13.600
13676	13.600
13696	13.600
13726	13.600
14285	13.600
14700	13.600
14715	13.600
14775	13.600
14875	13.600
13360	13.700
13383	13.700
13402	13.700
13674	13.700
14195	13.700
14262	13.700
14312	13.700
14430	13.700
14703	13.700
14706	13.700
14798	13.700
14799	13.700
14815	13.700
13081	13.800
13216	13.800
13234	13.800
13548	13.800
13642	13.800
13865	13.800
13935	13.800
13974	13.800
14219	13.800
14358	13.800
14517	13.800
14539	13.800
14677	13.800
12975	13.900
13020	13.900
13076	13.900
13121	13.900
13345	13.900
13413	13.900
13536	13.900
13604	13.900
13891	13.900
14292	13.900
14308	13.900
14441	13.900
14456	13.900
14481	13.900
14543	13.900
14624	13.900
12969	14.000
13477	14.000
13682	14.000
14119	14.000
14187	14.000
14280	14.000
14455	14.000
14598	14.000
14691	14.000
14713	14.000
14840	14.000
14841	14.000
13299	14.100
13359	14.100
13560	14.100
13579	14.100
13625	14.100
13741	14.100
13804	14.100
13878	14.100
13991	14.100
14637	14.100
14874	14.100
13063	14.200
13071	14.200
13155	14.200
13240	14.200
13527	14.200
13698	14.200
13701	14.200
13814	14.200
13947	14.200
13997	14.200
14199	14.200
14518	14.200
14726	14.200
13173	14.300
13178	14.300
13222	14.300
13756	14.300
13762	14.300
14072	14.300
14304	14.300
14339	14.300
14370	14.300
14411	14.300
13389	14.400
13643	14.400
13663	14.400
13810	14.400
14008	14.400
14073	14.400
14097	14.400
14300	14.400
14511	14.400
14772	14.400
14808	14.400
13010	14.500
13233	14.500
13680	14.500
14099	14.500
14269	14.500
14381	14.500
14779	14.500
14802	14.500
14908	14.500
12984	14.600
13164	14.600
13223	14.600
13393	14.600
13465	14.600
13933	14.600
13966	14.600
14163	14.600
14618	14.600
13136	14.700
13232	14.700
13236	14.700
13480	14.700
13724	14.700
14010	14.700
14116	14.700
14130	14.700
14514	14.700
14838	14.700
12996	14.800
13170	14.800
13418	14.800
13619	14.800
13782	14.800
13888	14.800
14042	14.800
14343	14.800
14525	14.800
14526	14.800
13049	14.900
13667	14.900
13855	14.900
14149	14.900
14173	14.900
13445	15.000
13528	15.000
13537	15.000
13739	15.000
13986	15.000
14094	15.000
14648	15.000
14265	15.100
14394	15.100
14432	15.100
14468	15.100
14578	15.100
14880	15.100
13167	15.200
13912	15.200
13988	15.200
14421	15.200
13127	15.300
13593	15.300
13996	15.300
14388	15.300
14422	15.300
14437	15.300
14509	15.300
14634	15.300
14751	15.300
14813	15.300
13018	15.400
13732	15.400
13939	15.400
13940	15.400
13967	15.400
13970	15.400
14345	15.400
14614	15.400
14712	15.400
14848	15.400
13280	15.500
13291	15.500
13309	15.500
13409	15.500
13832	15.500
13943	15.500
14055	15.500
14063	15.500
14672	15.500
14897	15.500
13032	15.600
13498	15.600
13848	15.600
14258	15.600
14508	15.600
14863	15.600
13329	15.700
13363	15.700
13552	15.700
13868	15.700
14057	15.700
14133	15.700
14334	15.700
14465	15.700
13844	15.800
13024	15.900
13051	15.900
13723	15.900
14070	15.900
14907	15.900
12987	16.000
13075	16.000
13143	16.000
13540	16.000
13846	16.000
13895	16.000
13924	16.000
13066	16.100
13293	16.100
13961	16.100
14134	16.100
14256	16.100
14566	16.100
13031	16.200
13064	16.200
13159	16.200
14093	16.200
14765	16.200
13333	16.300
13751	16.300
14108	16.300
14146	16.300
14157	16.300
14415	16.300
14752	16.300
14888	16.300
13139	16.400
13517	16.400
14034	16.400
14084	16.400
14567	16.400
14814	16.400
13270	16.500
13438	16.500
13457	16.500
13626	16.500
13730	16.500
13752	16.500
13776	16.500
13822	16.500
14254	16.500
14337	16.500
14702	16.500
13059	16.600
13197	16.600
14513	16.600
14873	16.600
13121	16.700
13307	16.700
13705	16.700
13902	16.700
13989	16.700
14151	16.700
14177	16.700
14234	16.700
13005	16.800
13478	16.800
13829	16.800
14017	16.800
14079	16.800
14237	16.800
14298	16.800
14328	16.800
14346	16.800
14517	16.800
14856	16.800
13091	16.900
13250	16.900
13358	16.900
13886	16.900
14869	16.900
14881	16.900
13025	17.000
14643	17.000
13985	17.100
14220	17.100
14757	17.100
14806	17.100
14866	17.100
13107	17.200
13317	17.200
13382	17.200
13719	17.200
14364	17.200
14405	17.200
14573	17.200
14591	17.200
14697	17.200
13253	17.300
13429	17.300
14287	17.300
14735	17.300
14833	17.300
13441	17.400
13594	17.400
13637	17.400
13696	17.400
13785	17.400
13909	17.400
14333	17.400
14588	17.400
14659	17.400
14804	17.400
14827	17.400
14858	17.400
14871	17.400
12982	17.500
13324	17.500
13487	17.500
13574	17.500
13581	17.500
13771	17.500
14087	17.500
14362	17.500
14671	17.500
13843	17.600
13890	17.600
14270	17.600
14380	17.600
14901	17.600
12995	17.700
13564	17.700
13592	17.700
13644	17.700
13820	17.700
13875	17.700
13937	17.700
13969	17.700
14142	17.700
14155	17.700
14176	17.700
14358	17.700
14438	17.700
14558	17.700
14683	17.700
13038	17.800
13191	17.800
13327	17.800
13568	17.800
14043	17.800
14127	17.800
14280	17.800
14282	17.800
14518	17.800
14545	17.800
14589	17.800
14816	17.800
13039	17.900
13131	17.900
13306	17.900
13315	17.900
13407	17.900
13414	17.900
13471	17.900
13538	17.900
13597	17.900
13673	17.900
13901	17.900
14371	17.900
14377	17.900
14487	17.900
14590	17.900
14651	17.900
12991	18.000
13034	18.000
13211	18.000
13693	18.000
14221	18.000
14252	18.000
14705	18.000
14745	18.000
13067	18.100
13112	18.100
13320	18.100
13646	18.100
13790	18.100
13865	18.100
13917	18.100
14048	18.100
14310	18.100
13001	18.200
13109	18.200
13425	18.200
13475	18.200
13497	18.200
13612	18.200
13698	18.200
13748	18.200
13759	18.200
13787	18.200
13907	18.200
14071	18.200
14128	18.200
14193	18.200
14387	18.200
14388	18.200
14662	18.200
14731	18.200
14884	18.200
[truncated: 209,514 more rows]
