# Supplementary material for: Transient Response of Basal Ganglia Network in Healthy and Low-Dopamine State
Source: eNeuro. 2022 Mar 17;9(2):ENEURO.0376-21.2022. doi: 10.1523/ENEURO.0376-21.2022 (PMC8938981; doi:10.1523/ENEURO.0376-21.2022)
Supplement: Extended Data 1 — Basal ganglia transient response. Download Extended Data 1, ZIP file. [file enu-eN-NWR-0376-21-s03.zip › Basal-Ganglia-Transient-Response-main/BGcore/Simulations/BasalFiring/data/GPTI-15149-0.gdf]

13345	2.900
13323	3.000
13796	3.100
14555	3.200
14864	3.200
12993	3.300
12987	3.400
13190	3.400
13683	3.400
13819	3.400
13894	3.400
14626	3.400
13038	3.500
13086	3.500
13256	3.500
13560	3.500
13607	3.500
14046	3.500
14807	3.500
14816	3.500
13032	3.600
13116	3.600
13239	3.600
13310	3.600
13343	3.600
13366	3.600
13513	3.600
13752	3.600
14638	3.600
14735	3.600
14736	3.600
12950	3.700
13206	3.700
13300	3.700
13391	3.700
13393	3.700
13562	3.700
13694	3.700
13864	3.700
13913	3.700
14074	3.700
14162	3.700
14501	3.700
14570	3.700
14637	3.700
14784	3.700
12946	3.800
13011	3.800
13118	3.800
13215	3.800
13241	3.800
13443	3.800
13458	3.800
13553	3.800
13561	3.800
13611	3.800
13702	3.800
13846	3.800
13847	3.800
14240	3.800
14281	3.800
14318	3.800
14352	3.800
14671	3.800
14676	3.800
14698	3.800
14852	3.800
14899	3.800
12951	3.900
13050	3.900
13076	3.900
13077	3.900
13101	3.900
13142	3.900
13174	3.900
13295	3.900
13296	3.900
13303	3.900
13358	3.900
13403	3.900
13528	3.900
13531	3.900
13559	3.900
13634	3.900
13722	3.900
13737	3.900
13753	3.900
13880	3.900
13975	3.900
14003	3.900
14253	3.900
14303	3.900
14341	3.900
14393	3.900
14420	3.900
14426	3.900
14500	3.900
14560	3.900
14622	3.900
14635	3.900
14677	3.900
14777	3.900
14830	3.900
14865	3.900
14871	3.900
14874	3.900
14877	3.900
14909	3.900
13141	4.000
13189	4.000
13277	4.000
13334	4.000
13422	4.000
13451	4.000
13464	4.000
13534	4.000
13618	4.000
13697	4.000
13712	4.000
13870	4.000
13906	4.000
13939	4.000
13982	4.000
14004	4.000
14070	4.000
14095	4.000
14097	4.000
14172	4.000
14177	4.000
14211	4.000
14251	4.000
14276	4.000
14304	4.000
14313	4.000
14334	4.000
14340	4.000
14347	4.000
14354	4.000
14386	4.000
14513	4.000
14535	4.000
14590	4.000
14601	4.000
14655	4.000
14737	4.000
14741	4.000
14804	4.000
14900	4.000
13048	4.100
13091	4.100
13113	4.100
13130	4.100
13131	4.100
13139	4.100
13222	4.100
13269	4.100
13298	4.100
13350	4.100
13360	4.100
13379	4.100
13417	4.100
13434	4.100
13489	4.100
13504	4.100
13586	4.100
13598	4.100
13640	4.100
13710	4.100
13716	4.100
13800	4.100
13805	4.100
13812	4.100
13822	4.100
13839	4.100
13849	4.100
13904	4.100
14026	4.100
14080	4.100
14087	4.100
14118	4.100
14124	4.100
14158	4.100
14227	4.100
14270	4.100
14346	4.100
14369	4.100
14475	4.100
14591	4.100
14675	4.100
14751	4.100
12959	4.200
12968	4.200
12980	4.200
12982	4.200
12998	4.200
13058	4.200
13065	4.200
13093	4.200
13099	4.200
13154	4.200
13184	4.200
13210	4.200
13249	4.200
13254	4.200
13259	4.200
13278	4.200
13328	4.200
13344	4.200
13402	4.200
13407	4.200
13446	4.200
13522	4.200
13558	4.200
13582	4.200
13666	4.200
13693	4.200
13811	4.200
13878	4.200
13895	4.200
13935	4.200
13966	4.200
14050	4.200
14078	4.200
14084	4.200
14110	4.200
14181	4.200
14223	4.200
14238	4.200
14410	4.200
14462	4.200
14523	4.200
14569	4.200
14583	4.200
14592	4.200
14731	4.200
14758	4.200
14774	4.200
14793	4.200
14806	4.200
14866	4.200
14890	4.200
14902	4.200
13056	4.300
13057	4.300
13072	4.300
13127	4.300
13138	4.300
13191	4.300
13287	4.300
13319	4.300
13320	4.300
13384	4.300
13392	4.300
13428	4.300
13436	4.300
13461	4.300
13478	4.300
13519	4.300
13565	4.300
13576	4.300
13608	4.300
13615	4.300
13617	4.300
13625	4.300
13669	4.300
13707	4.300
13715	4.300
13717	4.300
13835	4.300
13837	4.300
13923	4.300
13929	4.300
13950	4.300
13959	4.300
13986	4.300
13999	4.300
14015	4.300
14018	4.300
14022	4.300
14025	4.300
14060	4.300
14125	4.300
14236	4.300
14249	4.300
14285	4.300
14294	4.300
14322	4.300
14366	4.300
14415	4.300
14539	4.300
14572	4.300
14576	4.300
14640	4.300
14642	4.300
14652	4.300
14691	4.300
14739	4.300
14876	4.300
14889	4.300
14894	4.300
12944	4.400
12974	4.400
13000	4.400
13001	4.400
13007	4.400
13033	4.400
13106	4.400
13181	4.400
13236	4.400
13242	4.400
13318	4.400
13352	4.400
13387	4.400
13425	4.400
13432	4.400
13442	4.400
13488	4.400
13518	4.400
13563	4.400
13589	4.400
13623	4.400
13680	4.400
13699	4.400
13725	4.400
13732	4.400
13743	4.400
13771	4.400
13928	4.400
13978	4.400
14043	4.400
14051	4.400
14061	4.400
14068	4.400
14094	4.400
14160	4.400
14173	4.400
14234	4.400
14390	4.400
14413	4.400
14483	4.400
14540	4.400
14584	4.400
14587	4.400
14588	4.400
14606	4.400
14621	4.400
14668	4.400
14704	4.400
14753	4.400
14772	4.400
14799	4.400
14825	4.400
14826	4.400
14829	4.400
14848	4.400
14870	4.400
14884	4.400
12983	4.500
13055	4.500
13098	4.500
13104	4.500
13135	4.500
13159	4.500
13235	4.500
13252	4.500
13340	4.500
13371	4.500
13424	4.500
13462	4.500
13473	4.500
13505	4.500
13509	4.500
13520	4.500
13524	4.500
13555	4.500
13587	4.500
13591	4.500
13630	4.500
13681	4.500
13686	4.500
13723	4.500
13794	4.500
13817	4.500
13875	4.500
13896	4.500
14041	4.500
14042	4.500
14054	4.500
14101	4.500
14105	4.500
14113	4.500
14229	4.500
14247	4.500
14250	4.500
14315	4.500
14320	4.500
14325	4.500
14335	4.500
14429	4.500
14445	4.500
14493	4.500
14532	4.500
14537	4.500
14599	4.500
14603	4.500
14629	4.500
14630	4.500
14639	4.500
14726	4.500
14776	4.500
14778	4.500
14782	4.500
14811	4.500
12947	4.600
12960	4.600
12981	4.600
13013	4.600
13041	4.600
13115	4.600
13119	4.600
13146	4.600
13162	4.600
13220	4.600
13230	4.600
13268	4.600
13326	4.600
13398	4.600
13410	4.600
13437	4.600
13475	4.600
13616	4.600
13661	4.600
13718	4.600
13729	4.600
13746	4.600
13773	4.600
13783	4.600
13788	4.600
13799	4.600
13834	4.600
13845	4.600
13960	4.600
13970	4.600
14010	4.600
14012	4.600
14102	4.600
14104	4.600
14132	4.600
14149	4.600
14157	4.600
14180	4.600
14188	4.600
14203	4.600
14248	4.600
14278	4.600
14299	4.600
14331	4.600
14332	4.600
14336	4.600
14382	4.600
14394	4.600
14455	4.600
14474	4.600
14514	4.600
14516	4.600
14544	4.600
14549	4.600
14557	4.600
14566	4.600
14625	4.600
14705	4.600
14748	4.600
14750	4.600
14794	4.600
14796	4.600
14808	4.600
14813	4.600
14867	4.600
14910	4.600
12988	4.700
13012	4.700
13042	4.700
13051	4.700
13054	4.700
13083	4.700
13088	4.700
13170	4.700
13186	4.700
13204	4.700
13262	4.700
13356	4.700
13359	4.700
13361	4.700
13377	4.700
13381	4.700
13396	4.700
13438	4.700
13441	4.700
13455	4.700
13495	4.700
13514	4.700
13530	4.700
13544	4.700
13636	4.700
13684	4.700
13689	4.700
13703	4.700
13727	4.700
13780	4.700
13785	4.700
13838	4.700
13857	4.700
13861	4.700
13924	4.700
13931	4.700
13934	4.700
13972	4.700
13984	4.700
13991	4.700
14021	4.700
14024	4.700
14057	4.700
14165	4.700
14166	4.700
14168	4.700
14186	4.700
14246	4.700
14353	4.700
14403	4.700
14416	4.700
14424	4.700
14431	4.700
14432	4.700
14438	4.700
14564	4.700
14574	4.700
14656	4.700
14679	4.700
14707	4.700
14725	4.700
14743	4.700
14839	4.700
14843	4.700
14853	4.700
14861	4.700
12964	4.800
12999	4.800
13061	4.800
13068	4.800
13094	4.800
13095	4.800
13122	4.800
13163	4.800
13165	4.800
13193	4.800
13199	4.800
13201	4.800
13221	4.800
13264	4.800
13394	4.800
13430	4.800
13454	4.800
13521	4.800
13581	4.800
13590	4.800
13595	4.800
13646	4.800
13665	4.800
13674	4.800
13690	4.800
13735	4.800
13761	4.800
13790	4.800
13925	4.800
13981	4.800
13998	4.800
14052	4.800
14135	4.800
14136	4.800
14139	4.800
14178	4.800
14213	4.800
14216	4.800
14221	4.800
14228	4.800
14277	4.800
14287	4.800
14288	4.800
14306	4.800
14311	4.800
14349	4.800
14363	4.800
14370	4.800
14418	4.800
14546	4.800
14562	4.800
14596	4.800
14597	4.800
14598	4.800
14636	4.800
14749	4.800
14798	4.800
14860	4.800
14907	4.800
13005	4.900
13023	4.900
13034	4.900
13037	4.900
13124	4.900
13160	4.900
13209	4.900
13223	4.900
13225	4.900
13228	4.900
13234	4.900
13240	4.900
13274	4.900
13304	4.900
13351	4.900
13413	4.900
13416	4.900
13476	4.900
13493	4.900
13502	4.900
13510	4.900
13523	4.900
13525	4.900
13542	4.900
13600	4.900
13633	4.900
13638	4.900
13692	4.900
13705	4.900
13719	4.900
13733	4.900
13751	4.900
13760	4.900
13772	4.900
13791	4.900
13814	4.900
13887	4.900
13892	4.900
13900	4.900
13905	4.900
13916	4.900
13962	4.900
13977	4.900
14009	4.900
14028	4.900
14029	4.900
14035	4.900
14082	4.900
14111	4.900
14112	4.900
14142	4.900
14163	4.900
14201	4.900
14243	4.900
14258	4.900
14280	4.900
14295	4.900
14307	4.900
14377	4.900
14391	4.900
14435	4.900
14439	4.900
14505	4.900
14508	4.900
14552	4.900
14578	4.900
14600	4.900
14604	4.900
14628	4.900
14648	4.900
14673	4.900
14690	4.900
14756	4.900
14771	4.900
14837	4.900
14878	4.900
14882	4.900
14895	4.900
12967	5.000
12971	5.000
12994	5.000
13022	5.000
13134	5.000
13152	5.000
13187	5.000
13218	5.000
13248	5.000
13294	5.000
13305	5.000
13308	5.000
13309	5.000
13346	5.000
13376	5.000
13395	5.000
13408	5.000
13415	5.000
13439	5.000
13503	5.000
13541	5.000
13597	5.000
13685	5.000
13688	5.000
13695	5.000
13701	5.000
13766	5.000
13844	5.000
13850	5.000
13859	5.000
13866	5.000
13876	5.000
13884	5.000
13909	5.000
13927	5.000
13948	5.000
13956	5.000
13979	5.000
14027	5.000
14036	5.000
14062	5.000
14072	5.000
14150	5.000
14174	5.000
14183	5.000
14230	5.000
14232	5.000
14262	5.000
14273	5.000
14380	5.000
14385	5.000
14401	5.000
14405	5.000
14473	5.000
14490	5.000
14561	5.000
14577	5.000
14617	5.000
14667	5.000
14682	5.000
14687	5.000
14694	5.000
14696	5.000
14714	5.000
14719	5.000
14722	5.000
14724	5.000
14727	5.000
14728	5.000
14747	5.000
14763	5.000
14766	5.000
14812	5.000
14815	5.000
14863	5.000
14893	5.000
12953	5.100
12986	5.100
13002	5.100
13030	5.100
13073	5.100
13085	5.100
13128	5.100
13150	5.100
13167	5.100
13172	5.100
13179	5.100
13226	5.100
13250	5.100
13276	5.100
13280	5.100
13314	5.100
13345	5.100
13347	5.100
13378	5.100
13412	5.100
13426	5.100
13470	5.100
13482	5.100
13538	5.100
13651	5.100
13659	5.100
13721	5.100
13763	5.100
13801	5.100
13802	5.100
13808	5.100
13877	5.100
13883	5.100
13886	5.100
13907	5.100
13911	5.100
13921	5.100
13933	5.100
13953	5.100
13980	5.100
14005	5.100
14019	5.100
14032	5.100
14091	5.100
14123	5.100
14137	5.100
14156	5.100
14239	5.100
14296	5.100
14323	5.100
14365	5.100
14392	5.100
14436	5.100
14479	5.100
14515	5.100
14575	5.100
14615	5.100
14619	5.100
14647	5.100
14670	5.100
14688	5.100
14765	5.100
14773	5.100
14872	5.100
12954	5.200
12962	5.200
12970	5.200
12985	5.200
13039	5.200
13081	5.200
13087	5.200
13121	5.200
13282	5.200
13286	5.200
13301	5.200
13374	5.200
13474	5.200
13498	5.200
13499	5.200
13556	5.200
13603	5.200
13620	5.200
13647	5.200
13709	5.200
13740	5.200
13765	5.200
13804	5.200
13818	5.200
13853	5.200
13890	5.200
13891	5.200
13937	5.200
13951	5.200
13963	5.200
13974	5.200
14007	5.200
14063	5.200
14144	5.200
14147	5.200
14164	5.200
14169	5.200
14176	5.200
14198	5.200
14207	5.200
14219	5.200
14264	5.200
14267	5.200
14275	5.200
14330	5.200
14381	5.200
14407	5.200
14408	5.200
14422	5.200
14448	5.200
14453	5.200
14458	5.200
14465	5.200
14520	5.200
14616	5.200
14660	5.200
14666	5.200
14729	5.200
14734	5.200
14757	5.200
14824	5.200
14856	5.200
14869	5.200
14904	5.200
12949	5.300
12957	5.300
12978	5.300
13003	5.300
13060	5.300
13100	5.300
13111	5.300
13171	5.300
13173	5.300
13180	5.300
13196	5.300
13231	5.300
13285	5.300
13342	5.300
13385	5.300
13401	5.300
13411	5.300
13456	5.300
13511	5.300
13588	5.300
13604	5.300
13605	5.300
13670	5.300
13673	5.300
13747	5.300
13776	5.300
13779	5.300
13881	5.300
13919	5.300
13938	5.300
13985	5.300
13994	5.300
14023	5.300
14039	5.300
14083	5.300
14096	5.300
14217	5.300
14298	5.300
14326	5.300
14434	5.300
14486	5.300
14492	5.300
14521	5.300
14593	5.300
14610	5.300
14658	5.300
14723	5.300
14783	5.300
14790	5.300
14818	5.300
14822	5.300
14836	5.300
14844	5.300
14845	5.300
14847	5.300
14881	5.300
14892	5.300
14896	5.300
12958	5.400
12965	5.400
13096	5.400
13137	5.400
13267	5.400
13288	5.400
13406	5.400
13409	5.400
13450	5.400
13487	5.400
13500	5.400
13512	5.400
13533	5.400
13545	5.400
13639	5.400
13736	5.400
13786	5.400
13930	5.400
13964	5.400
13988	5.400
13989	5.400
13995	5.400
14049	5.400
14089	5.400
14138	5.400
14189	5.400
14224	5.400
14257	5.400
14314	5.400
14344	5.400
14355	5.400
14565	5.400
14624	5.400
14715	5.400
14730	5.400
14821	5.400
14885	5.400
14891	5.400
14908	5.400
12961	5.500
13010	5.500
13097	5.500
13103	5.500
13140	5.500
13197	5.500
13208	5.500
13338	5.500
13353	5.500
13367	5.500
13369	5.500
13549	5.500
13574	5.500
13596	5.500
13757	5.500
13824	5.500
13828	5.500
13840	5.500
14131	5.500
14179	5.500
14209	5.500
14242	5.500
14312	5.500
14343	5.500
14389	5.500
14412	5.500
14478	5.500
14495	5.500
14504	5.500
14612	5.500
14649	5.500
14779	5.500
14792	5.500
14855	5.500
14912	5.500
12973	5.600
13018	5.600
13052	5.600
13105	5.600
13178	5.600
13258	5.600
13275	5.600
13312	5.600
13567	5.600
13613	5.600
13662	5.600
13742	5.600
13796	5.600
13806	5.600
13833	5.600
13851	5.600
14075	5.600
14098	5.600
14292	5.600
14359	5.600
14476	5.600
14499	5.600
14732	5.600
14755	5.600
14767	5.600
14785	5.600
12963	5.700
12989	5.700
13053	5.700
13183	5.700
13207	5.700
13265	5.700
13388	5.700
13494	5.700
13501	5.700
13649	5.700
13658	5.700
13871	5.700
14071	5.700
14126	5.700
14297	5.700
14357	5.700
14469	5.700
14482	5.700
14488	5.700
14547	5.700
14595	5.700
14665	5.700
14674	5.700
14887	5.700
12997	5.800
13006	5.800
13120	5.800
13386	5.800
13423	5.800
13583	5.800
13602	5.800
13656	5.800
13668	5.800
13832	5.800
13879	5.800
13945	5.800
14192	5.800
14235	5.800
14318	5.800
14417	5.800
14428	5.800
14693	5.800
14880	5.800
13031	5.900
13070	5.900
13157	5.900
13194	5.900
13213	5.900
13431	5.900
13449	5.900
13592	5.900
13610	5.900
13830	5.900
13917	5.900
14069	5.900
14329	5.900
14915	5.900
13017	6.000
13038	6.000
13102	6.000
13479	6.000
13480	6.000
13752	6.000
14171	6.000
14222	6.000
14795	6.000
14817	6.000
14846	6.000
13219	6.100
13660	6.100
13816	6.100
13867	6.100
14053	6.100
14187	6.100
14379	6.100
14450	6.100
14582	6.100
14720	6.100
13084	6.200
13949	6.300
14000	6.300
14716	6.300
13663	6.400
13667	6.400
13885	6.400
14197	6.400
13744	6.500
13825	6.600
14506	6.700
13807	6.800
14500	8.200
14859	9.400
13257	9.500
14471	9.500
14534	9.800
14113	9.900
14364	9.900
13238	10.000
13021	10.100
13981	10.100
13553	10.200
13697	10.200
13819	10.200
14503	10.200
12966	10.300
12969	10.300
13044	10.300
14073	10.300
13417	10.400
13082	10.500
13575	10.500
13874	10.500
14408	10.600
13755	10.700
14363	10.700
13283	10.800
13315	10.800
13400	10.800
13865	10.800
13983	10.800
13261	10.900
13510	10.900
13621	10.900
13775	10.900
14042	10.900
14132	10.900
14740	10.900
13578	11.000
13689	11.000
14004	11.000
14017	11.000
14124	11.000
14335	11.000
14395	11.000
14446	11.000
14557	11.000
14583	11.000
12956	11.100
13543	11.100
13767	11.100
14496	11.100
14640	11.100
14680	11.100
14886	11.100
12971	11.200
13130	11.200
13163	11.200
13487	11.200
14399	11.200
14526	11.200
14563	11.200
14595	11.200
14673	11.200
13017	11.300
13335	11.300
13415	11.300
13672	11.300
14079	11.300
14678	11.300
13297	11.400
13459	11.400
13921	11.400
14388	11.400
14702	11.400
12982	11.500
13045	11.500
13129	11.500
13469	11.500
13524	11.500
13861	11.500
14040	11.500
14161	11.500
14711	11.500
13215	11.600
13507	11.600
13626	11.600
13694	11.600
13913	11.600
14013	11.600
14085	11.600
14440	11.600
14619	11.600
12978	11.700
13532	11.700
13920	11.700
13960	11.700
14033	11.700
14154	11.700
14235	11.700
14457	11.700
14470	11.700
14650	11.700
14676	11.700
14709	11.700
14877	11.700
13004	11.800
13494	11.800
13911	11.800
14577	11.800
14895	11.800
13028	11.900
13239	11.900
13490	11.900
13856	11.900
13975	11.900
14100	11.900
14186	11.900
14467	11.900
14587	11.900
14622	11.900
14656	11.900
14736	11.900
14809	11.900
14870	11.900
14911	11.900
13012	12.000
13418	12.000
13551	12.000
13613	12.000
13677	12.000
14301	12.000
14636	12.000
14750	12.000
13248	12.100
13259	12.100
13296	12.100
13394	12.100
13627	12.100
13754	12.100
13882	12.100
14056	12.100
14128	12.100
14315	12.100
14648	12.100
14681	12.100
14712	12.100
13119	12.200
13195	12.200
13198	12.200
13382	12.200
13392	12.200
13505	12.200
13657	12.200
13738	12.200
13768	12.200
13777	12.200
13820	12.200
14065	12.200
14105	12.200
14347	12.200
14364	12.200
14410	12.200
14536	12.200
14542	12.200
14660	12.200
12972	12.300
12983	12.300
12991	12.300
13656	12.300
14045	12.300
14182	12.300
14200	12.300
14205	12.300
14226	12.300
14302	12.300
14342	12.300
14397	12.300
14503	12.300
14654	12.300
14698	12.300
14728	12.300
14733	12.300
14839	12.300
12992	12.400
13203	12.400
13249	12.400
13379	12.400
13729	12.400
13786	12.400
13944	12.400
13973	12.400
14114	12.400
14118	12.400
14127	12.400
14155	12.400
14316	12.400
14406	12.400
14519	12.400
14607	12.400
14764	12.400
13015	12.500
13025	12.500
13150	12.500
13185	12.500
13278	12.500
13375	12.500
13391	12.500
13484	12.500
13525	12.500
13529	12.500
13606	12.500
13712	12.500
13926	12.500
13968	12.500
14053	12.500
14119	12.500
14295	12.500
14305	12.500
14317	12.500
14708	12.500
14900	12.500
13115	12.600
13117	12.600
13351	12.600
13367	12.600
13500	12.600
13607	12.600
13979	12.600
14145	12.600
14232	12.600
14398	12.600
14528	12.600
14531	12.600
14568	12.600
14592	12.600
14626	12.600
13013	12.700
13113	12.700
13118	12.700
13142	12.700
13175	12.700
13437	12.700
13521	12.700
13526	12.700
13646	12.700
13671	12.700
13774	12.700
14204	12.700
14460	12.700
14645	12.700
14722	12.700
14916	12.700
14918	12.700
13079	12.800
13244	12.800
13284	12.800
13317	12.800
13433	12.800
13443	12.800
13565	12.800
13587	12.800
13778	12.800
13908	12.800
14134	12.800
14291	12.800
14307	12.800
14396	12.800
14546	12.800
14747	12.800
14757	12.800
14843	12.800
13255	12.900
13432	12.900
13568	12.900
13664	12.900
13792	12.900
13809	12.900
14047	12.900
14185	12.900
14190	12.900
14198	12.900
14500	12.900
14501	12.900
14510	12.900
14774	12.900
14788	12.900
14805	12.900
13024	13.000
13069	13.000
13099	13.000
13330	13.000
13355	13.000
13362	13.000
13591	13.000
13852	13.000
14019	13.000
14328	13.000
14351	13.000
14599	13.000
14605	13.000
14641	13.000
14689	13.000
14756	13.000
14770	13.000
14887	13.000
13026	13.100
13029	13.100
13116	13.100
13122	13.100
13190	13.100
13416	13.100
13492	13.100
13508	13.100
13608	13.100
13713	13.100
13719	13.100
14058	13.100
14090	13.100
14216	13.100
14319	13.100
14348	13.100
14361	13.100
14419	13.100
14781	13.100
12947	13.200
12959	13.200
13211	13.200
13221	13.200
13288	13.200
13622	13.200
13816	13.200
13946	13.200
13994	13.200
14003	13.200
14031	13.200
14167	13.200
14263	13.200
14454	13.200
14466	13.200
14491	13.200
14506	13.200
14554	13.200
14773	13.200
13291	13.300
13383	13.300
13402	13.300
13744	13.300
13850	13.300
14125	13.300
14644	13.300
14782	13.300
14812	13.300
14865	13.300
12976	13.400
13056	13.400
13082	13.400
13133	13.400
13238	13.400
13344	13.400
13396	13.400
13461	13.400
13482	13.400
13511	13.400
13602	13.400
13649	13.400
13789	13.400
13904	13.400
13916	13.400
14000	13.400
14009	13.400
14011	13.400
14030	13.400
14275	13.400
14392	13.400
14566	13.400
13035	13.500
13050	13.500
13126	13.500
13289	13.500
13740	13.500
13759	13.500
13932	13.500
14076	13.500
14133	13.500
14212	13.500
14255	13.500
14289	13.500
14816	13.500
14818	13.500
13030	13.600
13135	13.600
13216	13.600
13217	13.600
13220	13.600
13260	13.600
13307	13.600
13322	13.600
13571	13.600
13650	13.600
13869	13.600
13971	13.600
14312	13.600
14321	13.600
14414	13.600
14633	13.600
12997	13.700
13283	13.700
13696	13.700
13878	13.700
14285	13.700
14430	13.700
14517	13.700
14637	13.700
14686	13.700
14715	13.700
14856	13.700
13016	13.800
13536	13.800
13557	13.800
13674	13.800
13676	13.800
14219	13.800
14262	13.800
14314	13.800
14849	13.800
14875	13.800
13360	13.900
13413	13.900
13741	13.900
13935	13.900
14408	13.900
14409	13.900
14456	13.900
14543	13.900
14572	13.900
14703	13.900
14799	13.900
14829	13.900
14841	13.900
14845	13.900
13121	14.000
13234	14.000
13359	14.000
13903	14.000
13947	14.000
13992	14.000
14195	14.000
14280	14.000
14308	14.000
14368	14.000
14815	14.000
14840	14.000
13295	14.100
13537	14.100
13567	14.100
13726	14.100
13814	14.100
14481	14.100
14624	14.100
14798	14.100
14851	14.100
12969	14.200
12975	14.200
13020	14.200
13299	14.200
13345	14.200
13552	14.200
13625	14.200
13642	14.200
13750	14.200
13804	14.200
13865	14.200
14072	14.200
14119	14.200
14187	14.200
14292	14.200
14358	14.200
14539	14.200
13071	14.300
13173	14.300
13545	14.300
13698	14.300
13701	14.300
13762	14.300
13974	14.300
13991	14.300
14518	14.300
14677	14.300
14706	14.300
14775	14.300
14854	14.300
13076	14.400
13164	14.400
13233	14.400
13477	14.400
13579	14.400
14441	14.400
14526	14.400
14700	14.400
13178	14.500
13463	14.500
13465	14.500
13827	14.500
14008	14.500
14097	14.500
14514	14.500
14713	14.500
14808	14.500
13063	14.600
13155	14.600
13389	14.600
13527	14.600
13756	14.600
13966	14.600
13997	14.600
14370	14.600
14455	14.600
14525	14.600
14772	14.600
12996	14.700
13081	14.700
13223	14.700
13643	14.700
13680	14.700
13810	14.700
13917	14.700
14422	14.700
12984	14.800
13010	14.800
13136	14.800
13170	14.800
13232	14.800
13724	14.800
13782	14.800
14110	14.800
14116	14.800
14511	14.800
14598	14.800
14618	14.800
13480	14.900
13667	14.900
13933	14.900
13986	14.900
14073	14.900
14130	14.900
14300	14.900
14691	14.900
14779	14.900
13139	15.000
13431	15.000
13739	15.000
13775	15.000
14099	15.000
14269	15.000
14343	15.000
14411	15.000
14838	15.000
13222	15.100
13418	15.100
13445	15.100
13619	15.100
14173	15.100
14394	15.200
14421	15.200
14726	15.200
13049	15.300
13127	15.300
13682	15.300
13888	15.300
14751	15.300
14813	15.300
14880	15.300
13092	15.400
13855	15.400
13939	15.400
14265	15.400
14304	15.400
14432	15.400
14468	15.400
14648	15.400
14908	15.400
13032	15.500
13324	15.500
13832	15.500
13967	15.500
14055	15.500
14193	15.500
14437	15.500
14578	15.500
14614	15.500
14634	15.500
13498	15.600
13988	15.600
14712	15.600
13291	15.700
13940	15.700
14057	15.700
14258	15.700
14388	15.700
13167	15.800
13329	15.800
13409	15.800
13593	15.800
13844	15.800
13868	15.800
14509	15.800
13309	15.900
13924	15.900
14133	15.900
13024	16.000
13848	16.000
14897	16.000
13236	16.100
13723	16.100
13732	16.100
13846	16.100
14034	16.100
14042	16.100
14093	16.200
13363	16.300
13031	16.400
14334	16.400
14415	16.400
14643	16.400
13064	16.500
13751	16.500
14134	16.500
14567	16.500
14752	16.500
13059	16.600
13457	16.600
13720	16.600
13822	16.600
13912	16.600
14566	16.600
13075	16.700
13626	16.700
13730	16.700
13752	16.700
14328	16.700
14513	16.700
14873	16.700
13159	16.800
13333	16.800
13517	16.800
13970	16.800
13121	16.900
14084	16.900
14108	16.900
14234	16.900
14256	16.900
14672	16.900
14833	16.900
13005	17.000
13306	17.000
13393	17.000
13478	17.000
13705	17.000
13985	17.000
13989	17.000
14220	17.000
14287	17.000
14298	17.000
14856	17.000
14863	17.000
14888	17.000
13001	17.100
13091	17.100
14151	17.100
14177	17.100
14858	17.100
14869	17.100
14907	17.100
13250	17.200
14017	17.200
14517	17.200
14802	17.200
13293	17.300
13441	17.300
13886	17.300
14270	17.300
14364	17.300
14371	17.300
14465	17.300
14659	17.300
14697	17.300
14702	17.300
13429	17.400
13719	17.400
13771	17.400
13785	17.400
13829	17.400
13902	17.400
14333	17.400
14757	17.400
14806	17.400
13025	17.500
13107	17.500
14070	17.500
14254	17.500
14405	17.500
13307	17.600
13895	17.600
14545	17.600
14591	17.600
13317	17.700
13696	17.700
13875	17.700
13407	17.800
13564	17.800
13581	17.800
13909	17.800
13937	17.800
13965	17.800
13996	17.800
14339	17.800
14362	17.800
14590	17.800
14683	17.800
14804	17.800
14866	17.800
13143	17.900
13179	17.900
13211	17.900
13358	17.900
13382	17.900
13475	17.900
13538	17.900
13637	17.900
13843	17.900
13863	17.900
13901	17.900
14010	17.900
14155	17.900
14221	17.900
14280	17.900
14358	17.900
14573	17.900
14588	17.900
14671	17.900
14901	17.900
13327	18.000
13414	18.000
13471	18.000
13534	18.000
13597	18.000
13644	18.000
13693	18.000
13834	18.000
13922	18.000
14142	18.000
14277	18.000
14282	18.000
14310	18.000
14377	18.000
14380	18.000
14518	18.000
14651	18.000
14735	18.000
14765	18.000
13131	18.100
13487	18.100
14043	18.100
14079	18.100
14087	18.100
13034	18.200
13112	18.200
13191	18.200
13320	18.200
13592	18.200
13594	18.200
13646	18.200
13704	18.200
13759	18.200
14127	18.200
14196	18.200
14252	18.200
14487	18.200
12987	18.300
13039	18.300
13146	18.300
13186	18.300
13270	18.300
13529	18.300
13700	18.300
13744	18.300
13787	18.300
13823	18.300
14071	18.300
14109	18.300
14332	18.300
14438	18.300
14515	18.300
14725	18.300
14816	18.300
14874	18.300
12982	18.400
13015	18.400
13019	18.400
13285	18.400
13397	18.400
13425	18.400
13497	18.400
13673	18.400
13865	18.400
13907	18.400
14229	18.400
14589	18.400
14827	18.400
14831	18.400
14884	18.400
13038	18.500
13163	18.500
13364	18.500
13540	18.500
13631	18.500
13636	18.500
13713	18.500
13749	18.500
13930	18.500
13961	18.500
13972	18.500
14049	18.500
14102	18.500
14128	18.500
14264	18.500
14524	18.500
14663	18.500
14906	18.500
12962	18.600
13043	18.600
13253	18.600
13290	18.600
13453	18.600
13455	18.600
13612	18.600
13656	18.600
13661	18.600
13807	18.600
13842	18.600
13915	18.600
14076	18.600
14158	18.600
14297	18.600
14359	18.600
14387	18.600
14441	18.600
14538	18.600
14548	18.600
14724	18.600
14731	18.600
14733	18.600
14739	18.600
14745	18.600
14813	18.600
13105	18.700
13147	18.700
13490	18.700
13560	18.700
13614	18.700
13698	18.700
13718	18.700
13748	18.700
13776	18.700
13780	18.700
13836	18.700
[truncated: 66,255 more rows]
