# Supplementary material for: Transient Response of Basal Ganglia Network in Healthy and Low-Dopamine State
Source: eNeuro. 2022 Mar 17;9(2):ENEURO.0376-21.2022. doi: 10.1523/ENEURO.0376-21.2022 (PMC8938981; doi:10.1523/ENEURO.0376-21.2022)
Supplement: Extended Data 1 — Basal ganglia transient response. Download Extended Data 1, ZIP file. [file enu-eN-NWR-0376-21-s03.zip › Basal-Ganglia-Transient-Response-main/BGcore/Simulations/BasalFiring/data/STN-15138-0.gdf]

10060	6.100
10183	6.300
10112	6.400
10386	6.600
10523	6.600
10139	6.800
10236	6.800
10002	6.900
10766	6.900
10247	7.000
10429	7.000
10061	7.100
10524	7.100
10423	7.200
10667	7.200
10117	7.300
10341	7.300
10602	7.300
10647	7.300
10767	7.300
10148	7.400
10631	7.400
10649	7.400
10229	7.500
10581	7.500
10050	7.600
10105	7.600
10366	7.600
10479	7.600
10584	7.600
10089	7.700
10231	7.700
10319	7.700
10360	7.700
10623	7.700
10762	7.700
10144	7.800
10186	7.800
10254	7.800
10278	7.800
10470	7.800
10484	7.800
10585	7.800
10589	7.800
10642	7.800
10175	7.900
10289	7.900
10394	7.900
10399	7.900
10566	7.900
10166	8.000
10208	8.000
10390	8.000
10510	8.000
10719	8.000
10013	8.100
10064	8.100
10274	8.100
10418	8.100
10012	8.200
10267	8.200
10339	8.200
10242	8.300
10327	8.300
10446	8.300
10743	8.300
10035	8.400
10057	8.400
10335	8.400
10337	8.400
10397	8.400
10499	8.400
10232	8.500
10412	8.500
10420	8.500
10509	8.500
10527	8.500
10651	8.500
10774	8.500
10055	8.600
10074	8.600
10097	8.600
10103	8.600
10167	8.600
10583	8.600
10603	8.600
10700	8.600
10709	8.600
10131	8.700
10227	8.700
10228	8.700
10304	8.700
10325	8.700
10352	8.700
10403	8.700
10573	8.700
10749	8.700
10770	8.700
10091	8.800
10095	8.800
10200	8.800
10439	8.800
10462	8.800
10564	8.800
10671	8.800
10678	8.800
10184	8.900
10291	8.900
10485	8.900
10546	8.900
10550	8.900
10552	8.900
10569	8.900
10606	8.900
10302	9.000
10326	9.000
10426	9.000
10561	9.000
10586	9.000
10638	9.000
10713	9.000
10032	9.100
10176	9.100
10287	9.100
10322	9.100
10497	9.100
10617	9.100
10708	9.100
10040	9.200
10110	9.200
10124	9.200
10256	9.200
10286	9.200
10563	9.200
10593	9.200
10037	9.300
10076	9.300
10127	9.300
10270	9.300
10292	9.300
10330	9.300
10340	9.300
10351	9.300
10379	9.300
10501	9.300
10627	9.300
10099	9.400
10297	9.400
10513	9.400
10735	9.400
10006	9.500
10063	9.500
10125	9.500
10138	9.500
10367	9.500
10368	9.500
10396	9.500
10486	9.500
10579	9.500
10590	9.500
10019	9.600
10309	9.600
10338	9.600
10369	9.600
10371	9.600
10375	9.600
10410	9.600
10707	9.600
10141	9.700
10150	9.700
10220	9.700
10223	9.700
10401	9.700
10431	9.700
10469	9.700
10481	9.700
10525	9.700
10526	9.700
10532	9.700
10631	9.700
10689	9.700
10738	9.700
10033	9.800
10088	9.800
10180	9.800
10202	9.800
10250	9.800
10273	9.800
10283	9.800
10643	9.800
10005	9.900
10039	9.900
10114	9.900
10172	9.900
10189	9.900
10235	9.900
10438	9.900
10517	9.900
10544	9.900
10595	9.900
10662	9.900
10112	10.000
10146	10.000
10454	10.000
10477	10.000
10596	10.000
10721	10.000
10024	10.100
10067	10.100
10082	10.100
10290	10.100
10370	10.100
10384	10.100
10408	10.100
10542	10.100
10648	10.100
10015	10.200
10030	10.200
10092	10.200
10194	10.200
10201	10.200
10317	10.200
10663	10.200
10664	10.200
10003	10.300
10119	10.300
10143	10.300
10173	10.300
10264	10.300
10277	10.300
10282	10.300
10318	10.300
10345	10.300
10364	10.300
10387	10.300
10411	10.300
10508	10.300
10578	10.300
10601	10.300
10613	10.300
10659	10.300
10742	10.300
10759	10.300
10020	10.400
10052	10.400
10149	10.400
10152	10.400
10157	10.400
10316	10.400
10373	10.400
10571	10.400
10577	10.400
10588	10.400
10624	10.400
10007	10.500
10402	10.500
10457	10.500
10574	10.500
10592	10.500
10599	10.500
10693	10.500
10694	10.500
10706	10.500
10710	10.500
10715	10.500
10300	10.600
10305	10.600
10361	10.600
10716	10.600
10747	10.600
10758	10.600
10072	10.700
10130	10.700
10133	10.700
10245	10.700
10446	10.700
10644	10.700
10655	10.700
10665	10.700
10712	10.700
10140	10.800
10155	10.800
10216	10.800
10272	10.800
10279	10.800
10346	10.800
10450	10.800
10468	10.800
10745	10.800
10041	10.900
10323	10.900
10520	10.900
10597	10.900
10711	10.900
10764	10.900
10029	11.000
10100	11.000
10156	11.000
10217	11.000
10241	11.000
10353	11.000
10415	11.000
10580	11.000
10605	11.000
10695	11.000
10728	11.000
10746	11.000
10001	11.100
10012	11.100
10025	11.100
10045	11.100
10066	11.100
10137	11.100
10289	11.100
10422	11.100
10460	11.100
10478	11.100
10618	11.100
10642	11.100
10653	11.100
10017	11.200
10065	11.200
10116	11.200
10259	11.200
10315	11.200
10334	11.200
10421	11.200
10471	11.200
10494	11.200
10503	11.200
10537	11.200
10692	11.200
10059	11.300
10068	11.300
10096	11.300
10162	11.300
10203	11.300
10261	11.300
10265	11.300
10301	11.300
10383	11.300
10507	11.300
10190	11.400
10266	11.400
10405	11.400
10521	11.400
10541	11.400
10666	11.400
10676	11.400
10122	11.500
10135	11.500
10171	11.500
10214	11.500
10253	11.500
10409	11.500
10476	11.500
10495	11.500
10591	11.500
10673	11.500
10002	11.600
10054	11.600
10148	11.600
10407	11.600
10492	11.600
10496	11.600
10615	11.600
10628	11.600
10736	11.600
10046	11.700
10212	11.700
10404	11.700
10425	11.700
10440	11.700
10516	11.700
10587	11.700
10681	11.700
10718	11.700
10263	11.800
10268	11.800
10391	11.800
10444	11.800
10491	11.800
10531	11.800
10607	11.800
10685	11.800
10770	11.800
10775	11.800
10036	11.900
10163	11.900
10174	11.900
10195	11.900
10333	11.900
10393	11.900
10458	11.900
10499	11.900
10585	11.900
10614	11.900
10691	11.900
10713	11.900
10080	12.000
10126	12.000
10192	12.000
10204	12.000
10312	12.000
10449	12.000
10487	12.000
10661	12.000
10720	12.000
10761	12.000
10776	12.000
10044	12.100
10164	12.100
10302	12.100
10538	12.100
10636	12.100
10755	12.100
10757	12.100
10023	12.200
10083	12.200
10117	12.200
10222	12.200
10246	12.200
10382	12.200
10459	12.200
10522	12.200
10539	12.200
10563	12.200
10639	12.200
10678	12.200
10016	12.300
10132	12.300
10242	12.300
10298	12.300
10299	12.300
10395	12.300
10400	12.300
10756	12.300
10004	12.400
10055	12.400
10258	12.400
10313	12.400
10523	12.400
10619	12.400
10652	12.400
10669	12.400
10688	12.400
10081	12.500
10248	12.500
10281	12.500
10439	12.500
10026	12.600
10252	12.600
10338	12.600
10641	12.600
10647	12.600
10658	12.600
10690	12.600
10699	12.600
10008	12.700
10102	12.700
10191	12.700
10305	12.700
10344	12.700
10443	12.700
10682	12.700
10753	12.700
10049	12.800
10070	12.800
10234	12.800
10290	12.800
10324	12.800
10366	12.800
10385	12.800
10410	12.800
10525	12.800
10530	12.800
10547	12.800
10551	12.800
10271	12.900
10376	12.900
10424	12.900
10448	12.900
10511	12.900
10549	12.900
10560	12.900
10657	12.900
10709	12.900
10093	13.000
10109	13.000
10219	13.000
10238	13.000
10239	13.000
10294	13.000
10483	13.000
10488	13.000
10532	13.000
10565	13.000
10573	13.000
10680	13.000
10697	13.000
10698	13.000
10766	13.000
10022	13.100
10188	13.100
10275	13.100
10293	13.100
10358	13.100
10403	13.100
10446	13.100
10474	13.100
10741	13.100
10340	13.200
10371	13.200
10416	13.200
10435	13.200
10465	13.200
10475	13.200
10606	13.200
10672	13.200
10722	13.200
10734	13.200
10034	13.300
10061	13.300
10129	13.300
10262	13.300
10354	13.300
10442	13.300
10466	13.300
10518	13.300
10633	13.300
10686	13.300
10748	13.300
10765	13.300
10076	13.400
10092	13.400
10170	13.400
10254	13.400
10284	13.400
10314	13.400
10360	13.400
10500	13.400
10514	13.400
10540	13.400
10552	13.400
10561	13.400
10608	13.400
10640	13.400
10725	13.400
10461	13.500
10472	13.500
10524	13.500
10651	13.500
10208	13.600
10311	13.600
10326	13.600
10327	13.600
10357	13.600
10498	13.600
10535	13.600
10674	13.600
10677	13.600
10703	13.600
10739	13.600
10750	13.600
10058	13.700
10071	13.700
10079	13.700
10118	13.700
10392	13.700
10567	13.700
10072	13.800
10543	13.800
10625	13.800
10645	13.800
10724	13.800
10773	13.800
10297	13.900
10559	13.900
10603	13.900
10771	13.900
10010	14.000
10207	14.000
10341	14.000
10348	14.000
10497	14.000
10683	14.000
10168	14.100
10247	14.100
10441	14.100
10626	14.100
10754	14.100
10111	14.200
10221	14.200
10419	14.200
10470	14.200
10595	14.200
10635	14.200
10687	14.200
10007	14.300
10223	14.300
10430	14.300
10575	14.300
10629	14.300
10726	14.300
10768	14.300
10101	14.400
10504	14.400
10668	14.400
10752	14.400
10769	14.400
10090	14.500
10146	14.500
10241	14.500
10243	14.500
10456	14.500
10460	14.500
10624	14.500
10689	14.500
10176	14.600
10455	14.600
10583	14.600
10622	14.600
10692	14.600
10006	14.700
10122	14.700
10249	14.700
10413	14.700
10343	14.900
10604	14.900
10663	15.000
10533	15.100
10654	15.100
10073	15.200
10414	15.200
10374	15.700
10691	15.900
10774	15.900
10670	19.500
10406	20.400
10570	20.800
10751	22.000
10333	22.200
10615	22.600
10627	23.200
10646	23.900
10306	24.000
10227	24.600
10286	24.900
10314	24.900
10610	24.900
10027	25.700
10611	25.700
10260	25.800
10028	26.600
10553	26.600
10621	27.000
10097	27.400
10704	27.400
10145	27.500
10432	27.700
10706	28.100
10405	28.200
10365	28.400
10389	29.300
10772	29.600
10264	29.900
10310	30.000
10468	35.500
10381	38.800
10496	39.300
10577	39.600
10500	39.700
10710	39.700
10210	40.200
10074	40.300
10328	40.300
10168	40.400
10180	40.400
10277	40.400
10047	40.600
10312	40.600
10494	40.700
10712	40.700
10156	40.900
10002	41.200
10521	41.500
10614	41.700
10228	41.900
10556	41.900
10092	42.000
10102	42.100
10186	42.100
10666	42.100
10125	42.300
10369	42.400
10075	42.800
10772	42.900
10005	43.000
10231	43.000
10026	43.100
10099	43.100
10593	43.100
10155	43.200
10165	43.200
10355	43.300
10444	43.300
10234	43.400
10520	43.400
10681	43.400
10122	43.700
10181	43.700
10701	43.700
10398	43.800
10768	43.800
10658	43.900
10532	44.000
10261	44.300
10623	44.500
10229	44.600
10041	44.800
10170	44.800
10313	44.800
10423	45.000
10736	45.000
10637	45.200
10546	45.400
10022	45.600
10219	45.700
10363	45.700
10065	45.900
10166	45.900
10199	46.000
10528	46.200
10589	46.300
10747	46.500
10577	46.600
10644	46.600
10469	47.000
10492	47.000
10512	47.000
10020	47.100
10391	47.100
10311	47.200
10038	47.500
10473	47.500
10504	47.500
10232	47.900
10584	48.000
10136	48.100
10213	48.100
10706	48.100
10034	48.400
10077	48.400
10148	48.400
10008	48.600
10466	48.600
10604	48.600
10051	48.700
10699	48.700
10024	49.000
10206	49.000
10372	49.000
10258	49.300
10147	49.400
10268	49.500
10252	49.700
10134	49.800
10279	49.800
10230	50.000
10441	50.000
10224	50.100
10157	50.200
10303	50.300
10330	50.300
10082	50.800
10414	51.100
10043	51.200
10415	51.200
10757	51.200
10044	51.400
10161	51.400
10143	51.800
10007	51.900
10049	51.900
10602	51.900
10029	52.100
10077	52.100
10356	52.100
10466	52.400
10566	52.500
10412	52.600
10036	52.700
10423	52.700
10609	52.800
10316	52.900
10613	52.900
10462	53.000
10543	53.000
10001	53.100
10142	53.100
10257	53.100
10004	53.200
10296	53.300
10642	53.300
10762	53.300
10033	53.400
10083	53.400
10338	53.500
10040	53.600
10635	53.800
10032	53.900
10715	54.000
10217	54.200
10062	54.300
10117	54.300
10360	54.300
10407	54.400
10429	54.400
10095	54.500
10051	54.700
10351	54.700
10763	54.700
10328	54.800
10533	54.800
10538	54.900
10107	55.000
10322	55.000
10536	55.000
10770	55.100
10074	55.300
10163	55.400
10750	55.400
10759	55.400
10775	55.400
10118	55.500
10535	55.600
10064	55.800
10109	55.800
10093	55.900
10196	56.000
10216	56.000
10590	56.000
10734	56.000
10222	56.200
10345	56.200
10683	56.400
10159	56.500
10384	56.500
10416	56.500
10060	56.600
10253	56.600
10564	56.700
10726	56.700
10633	56.800
10659	56.800
10547	56.900
10709	56.900
10604	57.000
10515	57.200
10539	57.200
10263	57.300
10304	57.300
10162	57.500
10324	57.500
10385	57.500
10071	57.600
10276	57.600
10579	57.600
10588	57.600
10640	57.600
10397	57.700
10092	57.800
10318	57.800
10339	57.800
10542	57.800
10553	57.800
10757	57.800
10279	58.000
10605	58.000
10735	58.000
10437	58.100
10465	58.100
10587	58.100
10663	58.100
10053	58.200
10343	58.200
10321	58.300
10679	58.300
10110	58.600
10754	58.600
10116	58.800
10486	58.800
10042	58.900
10211	59.100
10601	59.100
10657	59.100
10268	59.200
10764	59.200
10056	59.300
10127	59.300
10765	59.300
10148	59.400
10378	59.400
10427	59.400
10733	59.400
10128	59.500
10297	59.500
10351	59.600
10649	59.600
10122	59.700
10672	59.700
10538	59.800
10692	59.800
10011	59.900
10593	59.900
10203	60.000
10236	60.000
10699	60.000
10723	60.000
10739	60.000
10472	60.100
10403	60.200
10767	60.200
10207	60.300
10218	60.300
10367	60.300
10498	60.400
10067	60.500
10185	60.500
10558	60.500
10200	60.700
10280	60.700
10484	60.700
10669	60.800
10007	60.900
10104	60.900
10422	60.900
10769	61.000
10530	61.200
10090	61.400
10644	61.500
10320	61.600
10109	61.700
10478	61.700
10541	61.700
10415	61.800
10619	61.800
10721	61.800
10205	61.900
10544	61.900
10389	62.000
10426	62.000
10431	62.100
10117	62.200
10215	62.300
10343	62.300
10477	62.300
10567	62.300
10082	62.400
10264	62.400
10298	62.400
10300	62.400
10445	62.400
10156	62.500
10308	62.500
10210	62.600
10408	62.600
10194	62.700
10267	62.700
10571	62.700
10135	62.800
10674	62.800
10009	62.900
10314	62.900
10615	62.900
10085	63.000
10195	63.000
10039	63.200
10151	63.200
10019	63.300
10332	63.400
10393	63.400
10647	63.400
10139	63.500
10612	63.500
10084	63.600
10145	63.600
10097	63.700
10153	63.900
10628	63.900
10342	64.000
10404	64.000
10616	64.000
10254	64.100
10364	64.100
10445	64.100
10693	64.300
10216	64.500
10329	64.500
10454	64.500
10563	64.500
10654	64.500
10359	64.700
10155	64.800
10449	64.800
10650	64.800
10242	65.000
10289	65.000
10522	65.000
10224	65.100
10239	65.300
10272	65.300
10659	65.300
10690	65.500
10240	65.600
10529	65.600
10705	65.600
10241	65.800
10331	65.800
10646	65.900
10159	66.000
10421	66.100
10481	66.100
10295	66.300
10701	66.400
10683	66.600
10249	66.700
10037	66.800
10057	66.900
10347	66.900
10616	67.000
10581	67.300
10464	67.400
10106	67.500
10433	67.700
10596	67.700
10161	68.100
10297	68.300
10333	68.300
10487	68.300
10374	68.600
10087	68.700
10183	68.700
10508	68.700
10068	68.900
10387	69.100
10147	69.200
10603	69.200
10760	69.300
10598	69.400
10460	69.500
10608	69.500
10130	69.800
10687	69.800
10501	70.000
10437	70.100
10313	70.300
10723	70.400
10108	70.600
10237	70.600
10380	70.600
10124	70.700
10408	70.700
10597	70.700
10090	70.800
10285	70.800
10509	70.800
10768	70.800
10018	70.900
10337	70.900
10355	70.900
10575	70.900
10042	71.000
10305	71.000
10537	71.000
10702	71.000
10017	71.200
10289	71.200
10693	71.300
10453	71.400
10716	71.500
10054	71.600
10640	71.600
10566	71.700
10632	71.700
10310	71.800
10400	71.800
10548	71.800
10345	72.100
10297	72.200
10401	72.300
10700	72.300
10288	72.400
10111	72.500
10535	72.500
10273	72.600
10697	72.600
10131	72.800
10147	72.800
10235	72.800
10252	72.900
10340	73.000
10586	73.100
10010	73.200
10344	73.200
10610	73.400
10038	73.800
10266	73.800
10325	73.800
10157	73.900
10635	74.100
10089	74.200
10249	74.200
10208	74.300
10052	74.500
10369	74.600
10154	74.700
10753	74.700
10222	74.800
10554	74.800
10475	74.900
10623	75.000
10357	75.100
10048	75.200
10471	75.200
10657	75.200
10259	75.300
10168	75.400
10073	75.500
10517	75.500
10595	75.600
10252	75.700
10606	75.700
10136	75.800
10507	75.800
10480	75.900
10006	76.000
10373	76.000
10626	76.000
10004	76.100
10079	76.300
10162	76.300
10627	76.300
10761	76.300
10559	76.400
10309	76.500
10398	76.600
10023	76.700
10660	76.900
10686	77.000
10283	77.100
10611	77.100
10737	77.200
10326	77.300
10332	77.300
10666	77.300
10743	77.300
10411	77.400
10569	77.400
10287	77.500
10587	77.700
10220	77.800
10476	77.900
10061	78.000
10594	78.000
10099	78.100
10255	78.200
10072	78.300
10450	78.300
10234	78.400
10250	78.400
10440	78.400
10218	78.500
10393	78.500
10133	78.800
10229	78.800
10515	78.900
10106	79.100
10609	79.200
10294	79.300
10725	79.500
10675	79.700
10143	79.800
10184	79.800
10270	79.800
10418	79.900
10140	80.100
10301	80.100
10568	80.200
10706	80.200
10053	80.500
10705	80.500
10564	81.000
10661	81.000
10096	81.200
10296	81.200
10430	81.300
10449	81.700
10328	81.800
10455	81.900
10238	82.200
10245	82.300
10365	82.500
10137	82.600
10390	82.600
10081	82.800
10232	82.800
10762	82.800
10761	82.900
10091	83.700
10524	83.800
10333	83.900
10658	83.900
10584	84.000
10637	84.000
10520	84.400
10677	84.800
10497	85.300
10368	85.400
10143	85.600
10745	85.600
10022	85.700
10741	85.700
10521	85.800
10655	85.800
10177	86.100
10210	86.100
10247	86.100
10114	86.200
10542	86.400
10713	86.500
10224	86.600
10196	86.700
10244	86.700
10570	86.700
10651	86.700
10658	86.700
10164	86.800
10759	86.800
10015	86.900
10292	86.900
10575	86.900
10685	87.000
10088	87.200
10078	87.400
10120	87.500
10130	87.600
10527	87.700
10746	87.900
10348	88.200
10081	88.600
10482	88.600
10722	88.700
10059	88.800
10696	88.900
10206	89.000
10070	89.200
10319	89.300
10534	89.300
10323	89.400
10098	89.500
10691	89.600
10754	89.900
10073	90.000
10225	90.000
10316	90.200
10115	90.400
10353	90.400
10532	90.400
10624	90.400
10432	90.500
10513	90.500
10139	90.600
10121	90.700
10447	91.100
10704	91.100
10208	91.200
10340	91.200
10518	91.200
10679	91.200
10452	91.400
10728	91.400
10197	91.500
10327	91.600
10625	91.600
10328	92.100
10370	92.300
10080	92.700
10180	92.700
10621	92.700
10071	92.800
10436	92.800
10039	92.900
10405	92.900
10228	93.000
10711	93.100
10016	93.200
10169	93.300
10548	93.300
10358	93.400
10448	93.400
10046	93.500
10280	93.600
10683	93.700
10522	93.800
10573	93.900
10695	93.900
10105	94.000
10227	94.000
10631	94.100
10380	94.200
10500	94.200
10276	94.300
10666	94.300
10083	94.400
10768	94.400
10202	94.500
10629	94.500
10610	94.600
10145	94.700
10282	95.200
10503	95.300
10577	95.300
10364	95.500
10281	95.600
10119	95.700
10166	95.700
10516	95.900
10528	95.900
10172	96.100
10049	96.200
10435	96.200
10647	96.200
10093	96.300
10396	96.300
10455	96.500
10483	96.500
10486	96.500
10165	96.600
10680	96.600
10773	96.600
10138	96.700
10531	96.700
10365	96.800
10033	96.900
10036	96.900
10058	96.900
10699	96.900
10384	97.100
10271	97.200
10634	97.500
10066	97.800
10467	97.800
10724	97.800
10089	97.900
10265	97.900
10272	97.900
10321	97.900
10423	98.000
10437	98.000
10488	98.000
10601	98.000
10731	98.000
10012	98.100
10290	98.300
10129	98.400
10121	98.500
10546	98.500
10030	98.600
10383	98.700
10686	98.700
10371	98.900
10539	98.900
10445	99.000
10478	99.000
10735	99.000
10622	99.400
10645	99.400
10728	99.400
10492	99.500
10649	99.600
10111	99.800
10719	99.800
10098	100.100
10243	100.100
10748	100.100
10312	100.300
10432	100.400
10585	100.400
10172	100.700
10772	100.700
10291	100.800
10599	100.800
10586	101.200
10742	101.200
10215	101.300
10231	101.600
10097	101.700
10213	101.700
10554	101.700
10497	102.200
10257	102.400
10753	102.400
10555	102.500
10300	102.800
10092	102.900
10459	103.000
10683	103.000
10690	103.000
10461	103.400
10295	103.700
10446	103.900
10339	104.100
10010	104.200
10400	104.200
10233	104.300
10469	104.300
10143	104.400
10408	104.400
10505	104.500
10547	104.500
10443	104.600
10330	104.700
10634	104.900
10116	105.000
10514	105.500
10146	105.800
10390	106.200
10620	106.200
10020	106.300
10079	106.300
10002	106.400
10120	106.400
10288	106.400
10173	106.500
10453	106.500
10434	106.700
10062	106.800
10273	107.100
10351	107.100
10689	107.100
10175	107.200
10738	107.300
10682	107.600
10612	107.700
10648	107.700
10560	107.900
10654	108.000
10410	108.100
10075	108.300
10401	108.400
10305	109.100
10103	109.300
10450	109.300
10182	109.400
10060	109.700
10376	109.700
10084	110.000
10122	110.000
10294	110.000
10763	110.100
10524	110.200
10249	110.600
10286	110.600
10385	110.700
10701	111.000
10229	111.100
10491	111.100
10439	111.300
10133	111.500
10087	111.700
10320	111.700
10587	111.700
10721	111.700
10083	111.800
10350	111.800
10465	112.000
10094	112.200
10296	112.200
10379	112.200
10203	112.300
10567	112.300
10706	112.300
10480	112.400
10509	112.400
10479	112.500
10153	112.600
10553	112.600
10345	112.800
10420	112.800
10771	112.800
10158	112.900
10240	112.900
10244	112.900
10654	112.900
10675	113.000
10266	113.300
10748	113.400
10564	113.600
10710	113.800
10322	113.900
10360	113.900
10418	113.900
10441	113.900
10626	113.900
10043	114.000
10069	114.000
10303	114.000
10214	114.100
10242	114.200
10186	114.300
10116	114.400
10307	114.700
10354	114.900
10551	114.900
10445	115.400
10556	115.500
10085	115.600
10225	115.600
10729	115.600
10055	115.800
10540	115.900
10064	116.000
10082	116.000
10151	116.100
10728	116.300
10479	116.400
10403	116.500
10502	116.500
10183	116.600
10359	116.600
10393	116.700
10493	116.700
10672	116.700
10113	116.900
10231	116.900
10542	116.900
10737	117.000
10758	117.000
10230	117.100
10468	117.200
10284	117.300
10436	117.300
10570	117.300
10620	117.300
10189	117.400
10051	117.500
10427	117.500
10466	117.500
10613	117.500
10697	117.500
10300	117.600
10241	117.700
10384	117.700
10504	117.800
10574	117.800
10439	117.900
10749	117.900
10013	118.200
10639	118.300
10775	118.300
10205	118.500
10580	118.600
10751	118.600
10114	118.700
10386	118.800
10202	118.900
10337	119.000
10424	119.000
10376	119.300
10045	119.500
10677	119.500
10421	119.700
10487	120.000
10052	120.200
10329	120.200
10457	120.400
10029	120.600
10041	120.600
10264	120.800
10717	120.800
10747	121.100
10187	121.200
10605	121.300
10707	121.300
10474	121.400
10005	121.500
10049	121.600
10770	121.600
10042	121.800
10375	122.000
10573	122.300
10598	122.500
10047	123.000
10456	123.000
10369	123.100
10046	123.200
10619	123.200
10545	123.300
10563	123.300
10358	123.400
10361	123.500
10766	123.500
10386	123.800
10190	123.900
10216	123.900
10117	124.000
10196	124.100
10315	124.100
10742	124.100
10628	124.200
10021	124.300
10635	124.400
10646	124.600
10265	124.700
10312	124.700
10430	124.700
10644	124.700
10392	124.900
10089	125.000
10019	125.100
10636	125.200
10582	125.300
10671	125.300
10037	125.700
10146	125.700
10426	125.700
10650	126.000
10222	126.100
10253	126.200
10270	126.300
10373	126.300
10496	126.400
10597	126.400
10185	126.600
10198	126.700
10216	126.700
10528	127.000
10236	127.100
10431	127.100
10507	127.200
10640	127.200
10477	127.300
10513	127.300
10662	127.300
10285	127.400
10355	127.400
10184	127.600
10566	127.600
10288	127.700
10585	127.700
10418	127.800
10204	127.900
10342	127.900
10482	127.900
10353	128.100
10142	128.200
10398	128.200
10227	128.300
10572	128.300
10739	128.300
10618	128.400
10027	128.500
10655	128.700
10326	128.800
10532	128.800
10595	128.800
10709	128.800
10562	128.900
10651	129.000
10104	129.200
10458	129.200
10168	129.300
10070	129.400
10339	129.400
10397	129.400
10438	129.400
10727	129.400
10136	129.500
10158	129.500
10455	129.600
10520	129.600
10144	129.700
10378	129.700
10101	129.800
10605	129.800
10341	129.900
10540	129.900
10680	130.000
10220	130.100
10034	130.200
10372	130.200
10776	130.200
10488	130.300
10005	130.400
10462	130.400
10640	130.400
10554	130.700
10179	130.900
10058	131.000
10334	131.000
10622	131.000
10211	131.100
10219	131.100
10456	131.100
10732	131.100
10736	131.100
10737	131.100
10750	131.100
10292	131.400
10396	131.400
10535	131.400
10735	131.400
10285	131.600
10536	131.600
10667	131.700
10048	131.800
10298	131.800
10769	131.800
10765	131.900
10176	132.000
10054	132.100
10135	132.100
10590	132.200
10161	132.400
10398	132.400
10495	132.400
10498	132.400
10047	132.500
10297	132.500
10725	132.500
10163	132.600
10428	132.600
10710	132.600
10723	132.600
10259	132.700
10107	132.800
10232	132.800
10634	132.800
10434	132.900
10688	133.100
10738	133.100
10195	133.200
10411	133.300
10544	133.300
10131	133.500
10102	133.600
10280	133.600
10629	133.700
10776	133.700
10036	133.800
10154	133.800
10178	133.800
10212	133.900
10417	133.900
10457	133.900
10108	134.000
10007	134.200
10030	134.200
10149	134.300
10643	134.300
10608	134.400
10247	134.500
10603	134.500
10698	134.500
10051	134.600
10709	134.800
10191	134.900
10275	135.100
10458	135.100
10525	135.200
10147	135.400
10303	135.500
10250	135.600
10669	135.700
10223	135.800
10558	135.800
10207	136.000
10649	136.000
10279	136.100
10689	136.200
10499	136.300
10194	136.500
10722	136.500
10047	136.600
10185	136.600
10491	136.600
10690	136.700
10766	136.700
10448	136.800
10148	137.100
10550	137.200
10661	137.300
10300	137.400
10670	137.400
10529	137.500
10071	137.600
10254	137.600
10673	137.600
10045	137.800
10141	137.800
10140	137.900
10400	137.900
10760	137.900
10228	138.000
10317	138.200
10584	138.200
10424	138.400
10091	138.600
10255	138.600
10394	138.600
10276	138.700
10492	138.700
10768	138.700
10260	138.800
10415	138.800
10073	139.000
10231	139.000
10690	139.000
10295	139.100
10357	139.100
10625	139.100
10057	139.300
10384	139.300
10674	139.300
10447	139.400
10631	139.500
10043	139.600
10204	139.600
10476	139.600
10263	139.800
10354	139.800
10758	139.800
10013	139.900
10215	139.900
10257	140.000
10413	140.000
10591	140.000
10201	140.100
10509	140.100
10746	140.100
10129	140.200
10180	140.200
10284	140.200
10606	140.200
10063	140.300
10399	140.300
10469	140.300
10555	140.400
10596	140.600
10645	140.800
10656	140.800
10684	140.800
10155	140.900
10332	140.900
10462	140.900
10515	141.100
10003	141.200
10049	141.300
10160	141.300
10192	141.300
10373	141.300
10554	141.300
10592	141.300
10650	141.300
10720	141.300
10095	141.400
10676	141.400
10213	141.500
10586	141.500
10731	141.500
10349	141.800
10716	141.900
10099	142.000
10579	142.000
10733	142.000
10131	142.100
10283	142.300
10159	142.400
10195	142.400
10526	142.600
10141	142.800
10506	142.800
10112	143.000
10127	143.000
10198	143.000
10307	143.000
10435	143.000
10531	143.000
10008	143.100
10575	143.100
10081	143.200
10261	143.200
10665	143.200
10189	143.500
10654	143.500
10735	143.500
10042	143.600
10201	143.600
10642	143.600
10568	143.700
10667	143.700
10318	143.800
10524	143.800
10040	143.900
10589	143.900
10137	144.000
10468	144.000
10676	144.000
10362	144.100
10328	144.200
10272	144.300
10305	144.300
10711	144.300
10032	144.400
10258	144.500
10683	144.600
10757	144.700
10334	144.800
10523	144.800
10560	144.800
10038	144.900
10094	144.900
10367	144.900
10089	145.100
10430	145.100
10250	145.200
10658	145.200
10285	145.300
10624	145.400
10604	145.500
10110	145.600
10409	145.600
10009	145.700
10238	145.700
10408	145.700
10483	145.700
10516	145.700
10206	145.800
10316	145.800
10370	145.900
10627	145.900
10640	145.900
10062	146.100
10101	146.100
10201	146.200
10521	146.300
10664	146.300
10162	146.400
10022	146.500
10561	146.600
10463	146.700
10612	146.700
10710	146.700
10573	146.800
10080	146.900
10070	147.000
10663	147.100
10717	147.100
10088	147.200
10502	147.200
10400	147.300
10593	147.300
10222	147.400
10242	147.500
10011	147.600
10161	147.600
10026	147.700
10065	147.700
10475	147.700
10619	147.800
10682	147.800
10773	147.800
10076	148.000
10121	148.000
10680	148.000
10691	148.000
10267	148.100
10436	148.100
10572	148.100
10093	148.200
10701	148.300
10028	148.400
10744	148.400
10030	148.500
10617	148.500
10636	148.500
10268	148.600
10025	148.700
10172	148.700
10224	148.800
10302	148.800
10614	148.800
10174	149.000
10156	149.100
10429	149.100
10357	149.300
10728	149.300
10034	149.600
10064	149.600
[truncated: 32,284 more rows]
