# Supplementary material for: Transient Response of Basal Ganglia Network in Healthy and Low-Dopamine State
Source: eNeuro. 2022 Mar 17;9(2):ENEURO.0376-21.2022. doi: 10.1523/ENEURO.0376-21.2022 (PMC8938981; doi:10.1523/ENEURO.0376-21.2022)
Supplement: Extended Data 1 — Basal ganglia transient response. Download Extended Data 1, ZIP file. [file enu-eN-NWR-0376-21-s03.zip › Basal-Ganglia-Transient-Response-main/BGcore/Simulations/BasalFiring/data/STN-15146-0.gdf]

10060	6.100
10183	6.300
10112	6.400
10386	6.600
10523	6.600
10139	6.800
10236	6.800
10002	6.900
10766	6.900
10247	7.000
10429	7.000
10061	7.100
10524	7.100
10423	7.200
10667	7.200
10117	7.300
10341	7.300
10602	7.300
10647	7.300
10767	7.300
10148	7.400
10631	7.400
10649	7.400
10229	7.500
10581	7.500
10050	7.600
10105	7.600
10366	7.600
10479	7.600
10584	7.600
10089	7.700
10231	7.700
10319	7.700
10360	7.700
10623	7.700
10762	7.700
10144	7.800
10186	7.800
10254	7.800
10278	7.800
10470	7.800
10484	7.800
10585	7.800
10589	7.800
10642	7.800
10175	7.900
10289	7.900
10394	7.900
10399	7.900
10566	7.900
10166	8.000
10208	8.000
10390	8.000
10510	8.000
10719	8.000
10013	8.100
10064	8.100
10274	8.100
10418	8.100
10012	8.200
10267	8.200
10339	8.200
10242	8.300
10327	8.300
10446	8.300
10743	8.300
10035	8.400
10057	8.400
10335	8.400
10337	8.400
10397	8.400
10499	8.400
10232	8.500
10412	8.500
10420	8.500
10509	8.500
10527	8.500
10651	8.500
10774	8.500
10055	8.600
10074	8.600
10097	8.600
10103	8.600
10167	8.600
10583	8.600
10603	8.600
10700	8.600
10709	8.600
10131	8.700
10227	8.700
10228	8.700
10304	8.700
10325	8.700
10352	8.700
10403	8.700
10573	8.700
10749	8.700
10770	8.700
10091	8.800
10095	8.800
10200	8.800
10439	8.800
10462	8.800
10564	8.800
10671	8.800
10678	8.800
10184	8.900
10291	8.900
10485	8.900
10546	8.900
10550	8.900
10552	8.900
10569	8.900
10606	8.900
10302	9.000
10326	9.000
10426	9.000
10561	9.000
10586	9.000
10638	9.000
10713	9.000
10032	9.100
10176	9.100
10287	9.100
10322	9.100
10497	9.100
10617	9.100
10708	9.100
10040	9.200
10110	9.200
10124	9.200
10256	9.200
10286	9.200
10563	9.200
10593	9.200
10037	9.300
10076	9.300
10127	9.300
10270	9.300
10292	9.300
10330	9.300
10340	9.300
10351	9.300
10379	9.300
10501	9.300
10627	9.300
10099	9.400
10297	9.400
10513	9.400
10735	9.400
10006	9.500
10063	9.500
10125	9.500
10138	9.500
10367	9.500
10368	9.500
10396	9.500
10486	9.500
10579	9.500
10590	9.500
10019	9.600
10309	9.600
10338	9.600
10369	9.600
10371	9.600
10375	9.600
10410	9.600
10707	9.600
10141	9.700
10150	9.700
10220	9.700
10223	9.700
10401	9.700
10431	9.700
10469	9.700
10481	9.700
10525	9.700
10526	9.700
10532	9.700
10631	9.700
10689	9.700
10738	9.700
10033	9.800
10088	9.800
10180	9.800
10202	9.800
10250	9.800
10273	9.800
10283	9.800
10643	9.800
10005	9.900
10039	9.900
10114	9.900
10172	9.900
10189	9.900
10235	9.900
10438	9.900
10517	9.900
10544	9.900
10595	9.900
10662	9.900
10112	10.000
10146	10.000
10454	10.000
10477	10.000
10596	10.000
10721	10.000
10024	10.100
10067	10.100
10082	10.100
10290	10.100
10370	10.100
10384	10.100
10408	10.100
10542	10.100
10648	10.100
10015	10.200
10030	10.200
10092	10.200
10194	10.200
10201	10.200
10317	10.200
10663	10.200
10664	10.200
10003	10.300
10119	10.300
10143	10.300
10173	10.300
10264	10.300
10277	10.300
10282	10.300
10318	10.300
10345	10.300
10364	10.300
10387	10.300
10411	10.300
10508	10.300
10578	10.300
10601	10.300
10613	10.300
10659	10.300
10742	10.300
10759	10.300
10020	10.400
10052	10.400
10149	10.400
10152	10.400
10157	10.400
10316	10.400
10373	10.400
10571	10.400
10577	10.400
10588	10.400
10624	10.400
10007	10.500
10402	10.500
10457	10.500
10574	10.500
10592	10.500
10599	10.500
10693	10.500
10694	10.500
10706	10.500
10710	10.500
10715	10.500
10300	10.600
10305	10.600
10361	10.600
10716	10.600
10747	10.600
10758	10.600
10072	10.700
10130	10.700
10133	10.700
10245	10.700
10446	10.700
10644	10.700
10655	10.700
10665	10.700
10712	10.700
10140	10.800
10155	10.800
10216	10.800
10272	10.800
10279	10.800
10346	10.800
10450	10.800
10468	10.800
10745	10.800
10041	10.900
10323	10.900
10520	10.900
10597	10.900
10711	10.900
10764	10.900
10029	11.000
10100	11.000
10156	11.000
10217	11.000
10241	11.000
10353	11.000
10415	11.000
10580	11.000
10605	11.000
10695	11.000
10728	11.000
10746	11.000
10001	11.100
10012	11.100
10025	11.100
10045	11.100
10066	11.100
10137	11.100
10289	11.100
10422	11.100
10460	11.100
10478	11.100
10618	11.100
10642	11.100
10653	11.100
10017	11.200
10065	11.200
10116	11.200
10259	11.200
10315	11.200
10334	11.200
10421	11.200
10471	11.200
10494	11.200
10503	11.200
10537	11.200
10692	11.200
10059	11.300
10068	11.300
10096	11.300
10162	11.300
10203	11.300
10261	11.300
10265	11.300
10301	11.300
10383	11.300
10507	11.300
10190	11.400
10266	11.400
10405	11.400
10521	11.400
10541	11.400
10666	11.400
10676	11.400
10122	11.500
10135	11.500
10171	11.500
10214	11.500
10253	11.500
10409	11.500
10476	11.500
10495	11.500
10591	11.500
10673	11.500
10002	11.600
10054	11.600
10148	11.600
10407	11.600
10492	11.600
10496	11.600
10615	11.600
10628	11.600
10736	11.600
10046	11.700
10212	11.700
10404	11.700
10425	11.700
10440	11.700
10516	11.700
10587	11.700
10681	11.700
10718	11.700
10263	11.800
10268	11.800
10391	11.800
10444	11.800
10491	11.800
10531	11.800
10607	11.800
10685	11.800
10770	11.800
10775	11.800
10036	11.900
10163	11.900
10174	11.900
10195	11.900
10333	11.900
10393	11.900
10458	11.900
10499	11.900
10585	11.900
10614	11.900
10691	11.900
10713	11.900
10080	12.000
10126	12.000
10192	12.000
10204	12.000
10312	12.000
10449	12.000
10487	12.000
10661	12.000
10720	12.000
10761	12.000
10776	12.000
10044	12.100
10164	12.100
10302	12.100
10538	12.100
10636	12.100
10755	12.100
10757	12.100
10023	12.200
10083	12.200
10117	12.200
10222	12.200
10246	12.200
10382	12.200
10459	12.200
10522	12.200
10539	12.200
10563	12.200
10639	12.200
10678	12.200
10016	12.300
10132	12.300
10242	12.300
10298	12.300
10299	12.300
10395	12.300
10400	12.300
10756	12.300
10004	12.400
10055	12.400
10258	12.400
10313	12.400
10523	12.400
10619	12.400
10652	12.400
10669	12.400
10688	12.400
10081	12.500
10248	12.500
10281	12.500
10439	12.500
10026	12.600
10252	12.600
10338	12.600
10641	12.600
10647	12.600
10658	12.600
10690	12.600
10699	12.600
10008	12.700
10102	12.700
10191	12.700
10305	12.700
10344	12.700
10443	12.700
10682	12.700
10753	12.700
10049	12.800
10070	12.800
10234	12.800
10290	12.800
10324	12.800
10366	12.800
10385	12.800
10410	12.800
10525	12.800
10530	12.800
10547	12.800
10551	12.800
10271	12.900
10376	12.900
10424	12.900
10448	12.900
10511	12.900
10549	12.900
10560	12.900
10657	12.900
10709	12.900
10093	13.000
10109	13.000
10219	13.000
10238	13.000
10239	13.000
10294	13.000
10483	13.000
10488	13.000
10532	13.000
10565	13.000
10573	13.000
10680	13.000
10697	13.000
10698	13.000
10766	13.000
10022	13.100
10188	13.100
10275	13.100
10293	13.100
10358	13.100
10403	13.100
10446	13.100
10474	13.100
10741	13.100
10340	13.200
10371	13.200
10416	13.200
10435	13.200
10465	13.200
10475	13.200
10606	13.200
10672	13.200
10722	13.200
10734	13.200
10034	13.300
10061	13.300
10129	13.300
10262	13.300
10354	13.300
10442	13.300
10466	13.300
10518	13.300
10633	13.300
10686	13.300
10748	13.300
10765	13.300
10076	13.400
10092	13.400
10170	13.400
10254	13.400
10284	13.400
10314	13.400
10360	13.400
10500	13.400
10514	13.400
10540	13.400
10552	13.400
10561	13.400
10608	13.400
10640	13.400
10725	13.400
10461	13.500
10472	13.500
10524	13.500
10651	13.500
10208	13.600
10311	13.600
10326	13.600
10327	13.600
10357	13.600
10498	13.600
10535	13.600
10674	13.600
10677	13.600
10703	13.600
10750	13.600
10058	13.700
10071	13.700
10079	13.700
10118	13.700
10392	13.700
10567	13.700
10739	13.700
10072	13.800
10543	13.800
10625	13.800
10645	13.800
10724	13.800
10773	13.800
10297	13.900
10559	13.900
10603	13.900
10771	13.900
10010	14.000
10207	14.000
10341	14.000
10348	14.000
10497	14.000
10683	14.000
10168	14.100
10247	14.100
10441	14.100
10626	14.100
10754	14.100
10111	14.200
10221	14.200
10419	14.200
10470	14.200
10595	14.200
10635	14.200
10687	14.200
10007	14.300
10223	14.300
10430	14.300
10575	14.300
10629	14.300
10726	14.300
10768	14.300
10101	14.400
10504	14.400
10668	14.400
10752	14.400
10769	14.400
10090	14.500
10146	14.500
10241	14.500
10243	14.500
10456	14.500
10624	14.500
10689	14.500
10176	14.600
10460	14.600
10583	14.600
10622	14.600
10692	14.600
10006	14.700
10122	14.700
10249	14.700
10413	14.700
10455	14.700
10343	14.900
10604	14.900
10663	15.000
10533	15.100
10654	15.100
10414	15.200
10073	15.300
10374	16.200
10691	16.300
10774	16.400
10670	19.700
10406	20.300
10570	21.800
10333	22.300
10615	22.600
10751	22.800
10234	23.000
10627	23.200
10646	23.900
10306	24.000
10227	24.600
10314	24.600
10286	24.800
10610	25.200
10027	25.600
10260	25.900
10553	26.200
10611	26.700
10028	27.000
10621	27.000
10097	27.300
10432	27.400
10704	27.500
10145	28.100
10365	28.200
10298	28.300
10706	28.300
10405	28.400
10389	28.900
10772	29.700
10264	29.900
10310	29.900
10468	35.100
10381	39.300
10500	39.600
10496	39.800
10577	40.200
10494	40.400
10156	40.700
10180	40.800
10369	40.800
10277	40.900
10168	41.000
10047	41.100
10710	41.300
10210	41.400
10614	41.400
10556	41.500
10328	41.700
10002	41.800
10102	41.800
10092	42.000
10666	42.000
10125	42.300
10576	42.400
10231	42.500
10521	42.500
10005	42.900
10228	42.900
10075	43.000
10026	43.100
10155	43.200
10772	43.200
10186	43.400
10261	43.500
10122	43.600
10520	43.600
10532	43.600
10099	43.700
10165	43.700
10444	43.800
10681	43.800
10658	43.900
10398	44.100
10768	44.200
10181	44.300
10234	44.300
10423	44.300
10623	44.400
10219	44.800
10041	44.900
10229	45.100
10170	45.200
10637	45.200
10504	45.700
10736	45.700
10363	45.800
10022	46.000
10473	46.000
10166	46.100
10589	46.200
10065	46.300
10528	46.500
10546	46.500
10747	46.600
10644	46.900
10492	47.000
10512	47.000
10020	47.100
10577	47.100
10311	47.300
10617	47.300
10199	47.400
10469	47.400
10391	47.600
10584	47.600
10136	47.800
10213	47.900
10232	48.000
10148	48.200
10699	48.500
10466	48.700
10008	48.800
10024	48.900
10372	48.900
10077	49.000
10206	49.100
10330	49.100
10082	49.700
10134	49.700
10034	49.800
10051	49.800
10279	49.800
10706	49.800
10147	49.900
10230	49.900
10143	50.100
10604	50.100
10252	50.200
10224	50.300
10624	50.400
10157	50.700
10340	51.000
10414	51.000
10537	51.000
10258	51.100
10757	51.100
10161	51.500
10415	51.700
10316	51.800
10268	51.900
10049	52.100
10029	52.200
10356	52.200
10223	52.300
10446	52.300
10466	52.300
10043	52.400
10077	52.400
10566	52.400
10635	52.400
10079	52.500
10609	52.500
10602	52.700
10462	52.800
10590	52.800
10001	53.000
10040	53.000
10033	53.100
10543	53.100
10613	53.200
10593	53.300
10715	53.300
10032	53.400
10074	53.400
10222	53.400
10257	53.400
10642	53.400
10762	53.400
10004	53.500
10062	53.600
10117	53.800
10276	53.900
10328	53.900
10536	53.900
10083	54.000
10163	54.000
10322	54.000
10244	54.200
10118	54.400
10360	54.400
10429	54.500
10759	54.500
10770	54.500
10564	54.600
10095	54.700
10351	54.700
10367	54.700
10538	54.700
10750	54.800
10107	54.900
10752	54.900
10051	55.000
10419	55.000
10535	55.000
10734	55.000
10423	55.100
10109	55.200
10142	55.200
10561	55.200
10775	55.200
10407	55.500
10412	55.500
10345	55.600
10735	55.600
10093	55.700
10196	55.800
10385	55.800
10216	55.900
10763	55.900
10064	56.200
10255	56.200
10397	56.200
10384	56.300
10683	56.300
10757	56.500
10579	56.700
10726	56.700
10416	56.800
10253	56.900
10542	56.900
10547	56.900
10709	56.900
10304	57.100
10449	57.100
10498	57.100
10539	57.100
10572	57.100
10324	57.200
10355	57.300
10279	57.400
10515	57.400
10263	57.500
10588	57.500
10605	57.600
10162	57.700
10300	57.700
10526	57.700
10604	57.700
10764	57.700
10321	57.800
10339	57.800
10633	57.800
10071	57.900
10092	58.000
10343	58.000
10663	58.100
10679	58.200
10060	58.300
10053	58.400
10110	58.400
10437	58.400
10122	58.500
10640	58.600
10657	58.700
10767	58.700
10116	58.800
10739	58.800
10042	58.900
10201	58.900
10011	59.100
10056	59.100
10131	59.300
10486	59.300
10558	59.300
10067	59.400
10217	59.400
10218	59.400
10225	59.400
10378	59.400
10436	59.400
10649	59.400
10127	59.600
10268	59.600
10297	59.600
10659	59.600
10672	59.600
10701	59.600
10427	59.700
10538	59.700
10733	59.700
10403	59.800
10477	59.800
10692	59.800
10723	59.800
10128	59.900
10351	59.900
10765	59.900
10472	60.000
10007	60.100
10044	60.100
10389	60.200
10203	60.300
10699	60.300
10236	60.500
10318	60.500
10422	60.500
10184	60.600
10117	60.700
10185	60.700
10200	60.800
10484	60.800
10151	60.900
10655	60.900
10644	61.000
10194	61.200
10207	61.200
10215	61.200
10280	61.200
10343	61.200
10541	61.300
10530	61.400
10689	61.400
10109	61.500
10441	61.500
10195	61.600
10267	61.600
10615	61.600
10662	61.600
10084	61.700
10227	61.700
10632	61.700
10104	61.800
10478	61.800
10085	61.900
10320	61.900
10544	61.900
10571	61.900
10426	62.000
10090	62.100
10769	62.100
10431	62.200
10082	62.300
10156	62.300
10205	62.300
10210	62.300
10580	62.300
10721	62.300
10007	62.400
10415	62.400
10567	62.400
10693	62.400
10264	62.500
10408	62.500
10009	62.600
10332	62.600
10445	62.600
10674	62.600
10135	62.700
10314	62.700
10619	62.800
10650	62.800
10404	62.900
10677	62.900
10097	63.000
10019	63.100
10392	63.100
10393	63.100
10037	63.200
10755	63.200
10039	63.300
10153	63.300
10211	63.300
10308	63.300
10364	63.300
10669	63.300
10139	63.400
10155	63.400
10242	63.400
10243	63.400
10342	63.400
10628	63.400
10254	63.500
10612	63.500
10145	63.600
10057	63.700
10159	63.700
10647	63.700
10616	63.800
10654	63.900
10276	64.100
10498	64.100
10529	64.100
10216	64.200
10596	64.200
10289	64.300
10445	64.300
10454	64.400
10359	64.600
10690	64.600
10563	64.700
10705	64.700
10249	64.900
10329	65.000
10241	65.100
10272	65.100
10331	65.100
10433	65.100
10452	65.100
10224	65.400
10522	65.400
10240	65.600
10421	65.600
10535	65.600
10646	65.600
10265	65.800
10239	65.900
10101	66.000
10481	66.100
10428	66.200
10683	66.200
10695	66.400
10283	66.500
10295	66.500
10716	66.500
10347	66.600
10151	66.900
10275	66.900
10567	66.900
10581	67.000
10616	67.000
10693	67.000
10760	67.000
10564	67.100
10106	67.300
10068	67.400
10092	67.600
10333	67.600
10437	67.600
10608	67.600
10183	67.900
10464	67.900
10487	68.100
10374	68.200
10297	68.300
10488	68.300
10137	68.400
10607	68.500
10508	68.600
10130	68.700
10087	68.800
10687	68.800
10147	68.900
10313	68.900
10369	68.900
10387	69.000
10408	69.000
10509	69.000
10761	69.000
10285	69.200
10289	69.400
10337	69.400
10598	69.400
10697	69.400
10017	69.500
10146	69.500
10501	69.500
10450	69.600
10460	69.700
10603	69.700
10690	69.800
10723	69.800
10134	69.900
10553	70.000
10597	70.000
10305	70.100
10237	70.200
10345	70.200
10453	70.200
10702	70.300
10124	70.400
10312	70.400
10310	70.500
10018	70.600
10054	70.900
10768	70.900
10587	71.000
10566	71.200
10634	71.200
10090	71.400
10575	71.500
10038	71.600
10288	71.600
10400	71.600
10302	71.800
10380	71.800
10640	71.800
10273	72.100
10297	72.100
10111	72.200
10586	72.200
10108	72.300
10700	72.300
10706	72.400
10147	72.600
10355	72.600
10235	72.700
10249	72.700
10252	72.800
10266	73.300
10023	73.400
10401	73.400
10010	73.600
10480	73.600
10357	73.700
10048	73.800
10535	73.800
10231	73.900
10657	73.900
10089	74.000
10157	74.000
10052	74.100
10340	74.100
10554	74.100
10344	74.300
10208	74.400
10359	74.400
10154	74.500
10389	74.500
10517	74.600
10309	74.700
10475	74.700
10753	74.700
10559	74.900
10186	75.000
10623	75.000
10075	75.200
10252	75.200
10168	75.300
10373	75.300
10626	75.300
10697	75.300
10595	75.400
10222	75.500
10004	75.600
10507	75.600
10162	75.700
10259	75.700
10471	75.700
10606	75.700
10073	75.900
10686	75.900
10006	76.200
10666	76.300
10743	76.300
10551	76.400
10287	76.500
10737	76.600
10398	76.700
10627	76.700
10099	76.900
10411	77.000
10569	77.100
10079	77.200
10326	77.200
10611	77.300
10533	77.500
10061	77.700
10660	77.800
10220	77.900
10140	78.000
10218	78.100
10300	78.200
10442	78.200
10250	78.300
10440	78.300
10476	78.300
10719	78.300
10515	78.400
10072	78.500
10229	78.500
10761	78.500
10609	78.600
10393	78.900
10594	78.900
10255	79.100
10270	79.200
10301	79.200
10772	79.200
10234	79.500
10294	79.600
10418	79.600
10725	79.600
10115	79.700
10332	79.700
10143	79.900
10675	80.000
10705	80.100
10053	80.400
10658	80.700
10221	80.900
10296	80.900
10238	81.300
10430	81.300
10581	81.300
10774	81.300
10661	81.400
10096	81.500
10365	81.500
10449	81.500
10421	81.600
10328	81.700
10455	81.700
10390	82.400
10762	82.500
10232	82.700
10081	82.800
10448	82.800
10245	82.900
10673	82.900
10524	83.000
10091	83.200
10706	83.300
10009	83.700
10112	83.800
10637	83.800
10333	83.900
10584	84.300
10592	84.300
10520	84.700
10564	84.800
10022	85.100
10497	85.200
10368	85.300
10143	85.500
10224	85.500
10521	85.700
10532	85.900
10196	86.000
10658	86.000
10570	86.100
10114	86.200
10210	86.200
10247	86.200
10542	86.300
10696	86.400
10759	86.400
10713	86.600
10292	86.700
10088	86.800
10164	86.800
10319	86.800
10685	86.900
10651	87.000
10365	87.200
10754	87.200
10015	87.300
10120	87.300
10323	87.300
10177	87.400
10244	87.400
10568	87.400
10527	87.500
10130	87.600
10206	87.600
10078	88.000
10081	88.000
10722	88.300
10746	88.400
10139	88.700
10482	88.700
10489	88.800
10534	88.800
10353	89.400
10432	89.400
10316	89.500
10225	89.700
10073	89.900
10190	90.000
10677	90.200
10338	90.400
10624	90.400
10348	90.600
10513	90.600
10638	90.600
10679	90.600
10121	90.700
10704	91.000
10208	91.200
10728	91.200
10625	91.700
10649	91.900
10197	92.100
10610	92.100
10518	92.200
10228	92.400
10370	92.400
10451	92.500
10016	92.600
10711	92.600
10039	92.700
10340	92.700
10405	92.800
10452	92.800
10548	92.800
10071	92.900
10046	93.200
10691	93.200
10080	93.300
10180	93.600
10629	93.800
10683	93.800
10179	93.900
10327	94.000
10280	94.300
10380	94.300
10631	94.400
10202	94.600
10573	94.600
10768	94.600
10145	94.700
10503	94.700
10522	94.700
10227	94.900
10358	94.900
10695	95.100
10615	95.200
10577	95.300
10282	95.400
10166	95.500
10364	95.500
10532	95.500
10516	95.600
10537	95.700
10105	95.800
10281	95.900
10323	95.900
10435	95.900
10083	96.000
10528	96.000
10119	96.100
10455	96.100
10500	96.100
10647	96.200
10058	96.300
10396	96.300
10093	96.400
10138	96.400
10172	96.400
10098	96.500
10049	96.600
10773	96.800
10290	96.900
10033	97.100
10271	97.100
10384	97.300
10531	97.300
10165	97.400
10437	97.400
10321	97.500
10731	97.500
10724	97.600
10050	97.700
10089	97.700
10272	97.700
10042	97.900
10601	97.900
10699	97.900
10622	98.000
10634	98.000
10265	98.200
10021	98.600
10686	98.600
10483	98.700
10539	98.700
10169	98.800
10488	98.800
10546	98.800
10276	98.900
10423	98.900
10467	98.900
10478	99.100
10645	99.200
10492	99.500
10445	99.600
10371	99.700
10728	99.700
10383	99.800
10111	100.200
10129	100.300
10432	100.300
10748	100.500
10172	100.700
10181	100.700
10585	100.700
10291	100.900
10089	101.600
10554	101.700
10098	101.900
10213	101.900
10312	101.900
10097	102.200
10586	102.400
10742	102.600
10753	102.700
10683	102.900
10257	103.000
10133	103.500
10497	103.500
10461	103.800
10143	103.900
10443	104.100
10469	104.300
10772	104.500
10547	104.600
10408	104.700
10555	104.700
10339	104.900
10330	105.200
10514	105.300
10505	105.400
10446	105.700
10175	105.900
10120	106.100
10010	106.200
10233	106.200
10634	106.200
10243	106.400
10116	106.600
10453	106.600
10062	106.800
10079	106.800
10400	106.800
10286	107.000
10390	107.000
10735	107.200
10020	107.400
10738	107.500
10092	107.900
10682	107.900
10273	108.000
10401	108.100
10689	108.300
10606	108.600
10654	108.600
10612	108.800
10075	109.100
10450	109.100
10103	109.200
10305	109.200
10376	109.300
10707	109.400
10173	109.600
10084	109.900
10060	110.000
10296	110.000
10294	110.200
10385	110.300
10701	110.400
10083	110.500
10122	110.500
10229	110.600
10587	110.600
10524	110.800
10094	111.000
10491	111.000
10763	111.200
10424	111.300
10434	111.600
10055	111.800
10320	111.800
10465	112.000
10107	112.100
10203	112.100
10479	112.200
10721	112.200
10345	112.300
10244	112.400
10153	112.500
10350	112.500
10706	112.600
10509	112.700
10605	112.700
10771	112.700
10567	112.800
10654	112.900
10420	113.100
10418	113.200
10675	113.400
10702	113.400
10282	113.500
10480	113.500
10322	113.600
10723	113.700
10441	113.800
10158	113.900
10626	113.900
10439	114.000
10553	114.000
10303	114.100
10214	114.200
10564	114.200
10360	114.300
10069	114.400
10116	114.400
10620	114.400
10300	114.500
10242	114.600
10710	114.600
10085	114.800
10307	114.800
10266	115.000
10748	115.100
10043	115.200
10729	115.300
10031	115.500
10445	115.600
10493	115.700
10354	115.800
10556	115.900
10403	116.000
10064	116.100
10087	116.100
10225	116.100
10341	116.100
10146	116.200
10570	116.200
10183	116.300
10351	116.300
10542	116.300
10231	116.400
10082	116.500
10230	116.500
10479	116.600
10502	116.600
10466	116.700
10737	116.800
10113	117.000
10186	117.100
10436	117.300
10051	117.400
10468	117.400
10672	117.400
10359	117.500
10379	117.500
10326	117.800
10151	117.900
10426	117.900
10015	118.000
10758	118.000
10504	118.300
10013	118.500
10427	118.500
10563	118.500
10613	118.600
10775	118.800
10047	119.000
10202	119.100
10114	119.200
10376	119.200
10189	119.300
10205	119.300
10284	119.400
10749	119.500
10639	119.600
10697	119.700
10393	119.800
10580	119.800
10677	120.200
10421	120.700
10386	120.900
10187	121.000
10384	121.100
10041	121.300
10747	121.400
10264	121.500
10329	121.500
10046	121.600
10717	121.600
10770	121.700
10029	121.800
10375	122.100
10570	122.200
10042	123.000
10457	123.000
10635	123.200
10730	123.200
10751	123.200
10361	123.400
10369	123.400
10456	123.400
10005	123.500
10358	123.500
10459	123.500
10196	123.700
10573	123.700
10216	123.800
10766	123.800
10646	124.000
10386	124.300
10619	124.300
10109	124.400
10021	124.500
10597	124.500
10430	124.600
10222	124.700
10644	124.700
10265	124.800
10019	125.000
10392	125.200
10312	125.300
10373	125.400
10507	125.400
10742	125.400
10244	125.600
10288	125.600
10655	125.600
10037	125.700
10614	125.900
10198	126.000
10030	126.200
10513	126.200
10185	126.400
10353	126.400
10216	126.500
10540	126.600
10650	126.600
10253	126.700
10285	126.800
10280	126.900
10477	126.900
10270	127.000
10582	127.000
10342	127.100
10528	127.100
10052	127.200
10184	127.300
10566	127.400
10236	127.500
10739	127.500
10662	127.600
10127	127.700
10418	127.700
10482	127.700
10640	127.700
10431	127.800
10142	128.000
10572	128.000
10605	128.200
10355	128.300
10398	128.400
10709	128.500
10070	128.600
10227	128.700
10027	128.800
10104	128.800
10458	128.900
10562	128.900
10438	129.000
10599	129.000
10651	129.000
10168	129.100
10397	129.100
10426	129.100
10144	129.200
10532	129.300
10158	129.400
10506	129.400
10727	129.400
10326	129.600
10462	129.700
10680	129.800
10455	130.100
10372	130.200
10220	130.300
10776	130.300
10034	130.400
10101	130.400
10661	130.400
10378	130.500
10618	130.600
10737	130.700
10136	130.800
10622	130.900
10488	131.100
10736	131.100
10467	131.200
10767	131.200
10536	131.300
10590	131.300
10054	131.400
10259	131.400
10339	131.400
10005	131.500
10496	131.500
10769	131.500
10115	131.600
10048	131.700
10667	131.700
10285	131.800
10735	131.800
10298	131.900
10554	131.900
10640	131.900
10292	132.000
10047	132.100
10211	132.100
10498	132.100
10161	132.200
10341	132.200
10163	132.300
10195	132.400
10710	132.400
10738	132.400
10688	132.500
10131	132.600
10398	132.600
10036	132.700
10232	132.700
10434	132.700
10495	132.700
10297	132.800
10438	132.800
10544	132.800
10396	132.900
10176	133.000
10121	133.100
10240	133.100
10230	133.200
10750	133.200
10725	133.300
10428	133.400
10417	133.500
10012	133.600
10135	133.600
10154	133.600
10212	133.700
10411	133.700
10487	133.700
10102	133.900
10698	133.900
10007	134.000
10178	134.000
10457	134.000
10108	134.100
10776	134.300
10550	134.400
10603	134.400
10643	134.400
10223	134.500
10334	134.500
10247	134.700
10458	134.700
10529	134.800
10709	134.800
10149	134.900
10191	135.000
10147	135.200
10669	135.200
10537	135.300
10051	135.400
10525	135.400
10558	135.400
10303	135.500
10148	135.600
10275	135.600
10486	135.600
10723	135.600
10250	135.700
10649	135.700
10499	135.800
10629	135.800
10194	135.900
10309	135.900
10207	136.000
10576	136.000
10568	136.100
10185	136.300
10768	136.400
10047	136.500
10204	136.500
10491	136.500
10670	136.500
10722	136.500
10673	136.600
10689	136.600
10690	136.600
10448	136.700
10766	136.700
10228	136.900
10045	137.000
10263	137.000
10058	137.500
10071	137.500
10254	137.600
10317	137.600
10551	137.600
10315	137.700
10560	137.700
10091	137.800
10300	137.800
10141	137.900
10424	137.900
10584	138.000
10760	138.000
10140	138.100
10295	138.300
10415	138.400
10492	138.700
10690	138.800
10057	138.900
10231	138.900
10260	138.900
10469	138.900
10013	139.000
10625	139.000
10043	139.100
10049	139.100
10255	139.100
10732	139.100
10063	139.200
10180	139.200
10476	139.200
10586	139.200
10645	139.200
10530	139.300
10215	139.500
10276	139.500
10746	139.500
10073	139.600
10509	139.600
10631	139.600
10413	139.700
10447	139.700
10585	139.700
10591	139.700
10674	139.700
10003	139.800
10257	139.800
10394	139.800
10656	139.800
10354	139.900
10201	140.000
10758	140.000
10219	140.100
10022	140.200
10596	140.200
10628	140.200
10684	140.200
10192	140.300
10384	140.300
10129	140.400
10155	140.400
10546	140.400
10720	140.400
10592	140.500
10661	140.500
10131	140.600
10159	140.600
10731	140.600
10284	140.700
10332	140.700
10515	140.700
10195	140.800
10328	140.800
10555	140.900
10160	141.000
10213	141.000
10554	141.000
10642	141.200
10715	141.300
10095	141.400
10373	141.500
10399	141.500
10400	141.500
10435	141.500
10462	141.500
10660	141.500
10008	141.600
10606	141.600
10676	141.600
10349	141.700
10579	141.700
10526	141.800
10650	141.800
10733	141.800
10099	142.000
10719	142.000
10465	142.100
10283	142.200
10081	142.300
10112	142.300
10765	142.300
10342	142.400
10595	142.400
10575	142.500
10665	142.500
10141	142.600
10600	142.700
10377	142.800
10409	142.800
10524	142.800
10531	142.800
10357	142.900
10680	142.900
10589	143.100
10030	143.200
10633	143.200
10745	143.200
10040	143.300
10261	143.300
10506	143.300
10540	143.300
10042	143.400
10124	143.400
10198	143.400
10201	143.400
10006	143.500
10722	143.500
10305	143.600
10667	143.600
10089	143.700
10521	143.700
10038	143.900
10032	144.000
10272	144.000
10137	144.100
10654	144.100
10676	144.100
10683	144.100
10094	144.200
10523	144.200
10316	144.300
10362	144.300
10624	144.300
10717	144.300
10658	144.400
10716	144.400
10757	144.400
10241	144.500
10250	144.500
10561	144.500
10039	144.600
10347	144.600
10604	144.600
10711	144.600
10238	144.700
10258	144.700
10367	144.700
10318	144.800
10068	144.900
10189	144.900
10374	144.900
10430	144.900
10636	145.100
10516	145.300
10025	145.400
10101	145.400
10110	145.400
10206	145.500
10215	145.500
10285	145.500
10408	145.500
10503	145.500
10735	145.500
10740	145.500
10334	145.700
10126	145.800
10370	145.800
10483	145.800
10627	145.800
10502	145.900
10573	145.900
[truncated: 9,606 more rows]
