# Supplementary material for: Transient Response of Basal Ganglia Network in Healthy and Low-Dopamine State
Source: eNeuro. 2022 Mar 17;9(2):ENEURO.0376-21.2022. doi: 10.1523/ENEURO.0376-21.2022 (PMC8938981; doi:10.1523/ENEURO.0376-21.2022)
Supplement: Extended Data 1 — Basal ganglia transient response. Download Extended Data 1, ZIP file. [file enu-eN-NWR-0376-21-s03.zip › Basal-Ganglia-Transient-Response-main/matlab/matlab/Fig5/Fig/syn_range_trial_Exp.m]

function syn_range_trial_Exp()
%UNTITLED4 Summary of this function goes here
%   Detailed explanation goes here

source_file='\Figure5_images\';

dest_folder='\Figure_5output\';

dest_folder1= dest_folder;

mkdir (dest_folder1)
basal_window=99;
stimulation_Start=100;
Time_limit=stimulation_Start+150;

zone_data_temp1='result_zone_Temp1.txt';
zone_data_temp2='result_zone_Temp2.txt';
area_data_temp1='result_area_Temp1.txt';
area_data_temp2='result_area_Temp2.txt';


std_data_temp2='result_area_std2.txt';
skew_data_temp2='result_area_skew2.txt';
mean_data_temp2='result_area_mean2.txt';

fp1=fopen(horzcat(dest_folder,zone_data_temp1),'w');
fq1=fopen(horzcat(dest_folder,area_data_temp1),'w');

fp2=fopen(horzcat(dest_folder,zone_data_temp2),'w');
fq2=fopen(horzcat(dest_folder,area_data_temp2),'w');

fq3=fopen(horzcat(dest_folder,std_data_temp2),'w');
fq4=fopen(horzcat(dest_folder,skew_data_temp2),'w');
fq5=fopen(horzcat(dest_folder,mean_data_temp2),'w');


folders=dir(source_file);
fold_cnt=0;%% 5 folder run2
for i =3:length(folders)
    fold_cnt=fold_cnt+1;
    folders_name= horzcat(source_file,folders(i).name);
    files = dir(horzcat(folders_name,'\*SingleTrial_GPI_FR*.csv'));
        for j=1:3%length(files)
            current_file_name=horzcat(folders_name,'\',files(j).name);
            GP_FR=[];
            data_mean=[];
            data_mean_multi=[];
            [GP_FR,T,vT]=xlsread(current_file_name) ;             
            
            %if (i<5)
                    basal_FR=mean2(GP_FR(:,600:699)); 
                    basal_FR_std = std2(GP_FR(:,600:699));
                    tempGP_FR= GP_FR;
                    GP_FR =[];
                    GP_FR = tempGP_FR(:,600:950);
            %else
            %        basal_FR=mean2(GP_FR(:,1:basal_window)); 
            %        basal_FR_std = std2(GP_FR(:,1:basal_window));
            %end
            


            GP_FR_mean=mean(GP_FR);             
             bin_p_z=ones(Time_limit,1)*100;
             bin_pp_z=ones(Time_limit,1)*100;
             bin_ci_z=ones(Time_limit,1)*1000;
             bin_ci_zstat=ones(Time_limit,2)*1000;
             %basal_FR=30;
            for k=stimulation_Start+1:Time_limit%bin index
                 trial_Data_in_bin=access_data_for_each_bin_trial(GP_FR,k);  
                 [h_z,p_z,ci_z,zval_z] = ztest(trial_Data_in_bin,basal_FR,basal_FR_std);
                 bin_p_z(k,1)=h_z;
                 bin_pp_z(k,1)=p_z;
                 bin_ci_z(k,1)=zval_z;

            end
            folder_plot_name=folders(i).name;
            file_plot_name=files(j).name;
            %[temp_Result_ex,temp_Result_in,area_zone]=zone_Demarkation(Time_limit,stimulation_Start,GP_FR_mean,bin_ci,bin_p,dest_folder,folder_plot_name,file_plot_name);
            [temp_Result_ex,temp_Result_in,area_zone]=zone_Demarkation(Time_limit,stimulation_Start,GP_FR_mean,bin_ci_z,bin_p_z,dest_folder,folder_plot_name,file_plot_name);

            %%%%%%%%%%%%%%%%%%%%%%%%%%%%%%%%%%%%%%%%%%%%%%%%%%%%%%%%%%%%%%%%%%%%%%%%%%%
                 %fprintf(fp,'%s', xls_file);
                  for jjj=1:1%size(temp_Result_ex,2)
                       if(length(temp_Result_ex{1,jjj})~=0)
                            fprintf(fp1,' %s ', num2str(temp_Result_ex{1,jjj}));
                       end
                  end
                  for jjj=1:1%size(temp_Result_in,2)
                      if(length(temp_Result_in{1,jjj})~=0)
                        fprintf(fp1,' %s ', num2str(temp_Result_in{1,jjj}));  
                      end
                  end
                   for jjj=1:1%size(area_zone,2)
                        if(length(area_zone{1,jjj})~=0)
                        fprintf(fq1,' %s ', num2str(area_zone{1,jjj}));  
                      end 
                   end

                 fprintf(fp1,'\n');
                 fprintf(fq1,'\n');
                 close all;
       
  
%%late excitation and late inhibtion detection
        %[temp_Result_ex1,temp_Result_in1,area_zone1,std_zone1,skew_Zone1,mean_Zone1,third_zone_Data]=late_zone_Demarcation_II(Time_limit,stimulation_Start,GP_FR_mean,bin_ci,bin_p,bin_pp,dest_folder,folder_plot_name,file_plot_name,temp_Result_ex,temp_Result_in);
        [temp_Result_ex1,temp_Result_in1,area_zone1,std_zone1,skew_Zone1,mean_Zone1,third_zone_Data]=late_zone_Demarcation_II(Time_limit,stimulation_Start,GP_FR_mean,bin_ci_z,bin_p_z,bin_pp_z,dest_folder,folder_plot_name,file_plot_name,temp_Result_ex,temp_Result_in);

        %%[temp_Result_ex1,temp_Result_in1,area_zone1]=late_zone_Demarcation_III(Time_limit,stimulation_Start,GP_FR_mean,bin_ci,bin_p,dest_folder,folder_plot_name,file_plot_name,temp_Result_ex,temp_Result_in);
        zone_third{fold_cnt}=third_zone_Data;
        third_zone_Data=[];
          for jjj=1:1%size(temp_Result_ex,2)
                   if(length(temp_Result_ex1{1,jjj})~=0)
                        fprintf(fp2,' %s ', num2str(temp_Result_ex1{1,jjj}));
                   end
          end
          %if (size(temp_Result_in,2)>1)
          if (size(temp_Result_in,2)>1)&((temp_Result_in{1,2}(1)-temp_Result_in{1,1}(2))<20)         
          for jjj=1:2%size(temp_Result_in,2)
              if(length(temp_Result_in{1,jjj})~=0)
                fprintf(fp2,' %s ', num2str(temp_Result_in1{1,jjj}));  
              end
          end
          else
              %for j=1:1%size(temp_Result_in,2)
                fprintf(fp2,' %s ', num2str(temp_Result_in1{1,1})); 
                %% to make it equal
                fprintf(fp2,' %s %s', num2str(0),num2str(0));
             %end
          end
           for jjj=1:3%size(area_zone,2)
                if(length(area_zone1{1,j})~=0)
                fprintf(fq2,' %s ', num2str(area_zone1{1,jjj})); 
                fprintf(fq3,' %s ', num2str(std_zone1{1,jjj})); 
                fprintf(fq4,' %s ', num2str(skew_Zone1{1,jjj})); 
                fprintf(fq5,' %s ', num2str(mean_Zone1{1,jjj})); 
              end 
           end
                 temp_Result_ex=[];
                 temp_Result_in=[];
                 %magnitude_zone=[];
                 area_zone=[];
                 temp_Result_ex1=[];
                 temp_Result_in1=[];
                 area_zone1=[];
                 std_zone1=[];
                 skew_Zone1=[];
                 mean_Zone1=[];
                 fprintf(fp2,'\n');
                 fprintf(fq2,'\n');
                 fprintf(fq3,'\n');
                 fprintf(fq4,'\n');
                 fprintf(fq5,'\n');
                 close all;                      
        end%end of files                
end
%fclose(fs);
 fclose(fp1);
 fclose(fq1);
 fclose(fp2);
 fclose(fq2);
 fclose(fq3);
 fclose(fq4);
 fclose(fq5);
 disp('end')
area_file1=horzcat(dest_folder,area_data_temp1);
 zone_file_name1=horzcat(dest_folder,zone_data_temp1);
area_file2=horzcat(dest_folder,area_data_temp2);
 zone_file_name2=horzcat(dest_folder,zone_data_temp2);
 std_file_name2=horzcat(dest_folder,std_data_temp2);
 %skew_file_name2=horzcat(dest_folder,skew_data_temp2);
 mean_file_name2=horzcat(dest_folder, mean_data_temp2);
 
 output_file_name1='tempx2_dist.xls';
 output_file_name2='tempx2_zone.xls';
 zone_std2=load(std_file_name2);
 zone_mean2=load(mean_file_name2);
 
 [area_update,zone_update]=post_process_Data(area_file1,zone_file_name1,area_file2,zone_file_name2); 
 
[area_update_ad,zone_update_ad,mean_ad,std_ad,max_min_Zone]=zone_cal_test(stimulation_Start,basal_window,Time_limit,area_update,zone_update,zone_mean2,zone_std2,dest_folder,source_file); 
 num='method';
 
 zone_update_ad(find (zone_update_ad==-100))= 0;
 zone_update_ad(find (zone_update_ad==1))= 0;
 
dlmwrite('area.txt',area_update_ad)
dlmwrite('duration.txt', zone_update_ad)

end
function [area_update,zone_update]=post_process_Data(area_file1,zone_file_name1,area_file2,zone_file_name2)
area1=load(area_file1);
zone1=load(zone_file_name1);
area2=load(area_file2);
zone2=load(zone_file_name2);

area_update=horzcat(area1(:,1),area2(:,1:3));
zone_update=horzcat(zone1(:,1:2),zone2(:,1:6));
end


function data_bin=access_data_for_each_bin_trial(GP_FR,index_bin);
             for k=1:size(GP_FR,1)
                data_bin(k,1)=GP_FR(k,index_bin);           
             end
end

function [temp_Result_ex,temp_Result_in,area_zone,std_zone,skew_Zone,mean_zone,third_zone_Data]=late_zone_Demarcation_II(Time_limit,stimulation_Start,GP_FR_mean,bin_ci,bin_p,bin_pp,dest_folder,folder_plot_name,file_plot_name,temp_Result_ex,temp_Result_in)

            
 f = figure('Position', get(0, 'Screensize'));
 X_data = 1:length(GP_FR_mean);
 %%y_data=ones(1,200);
 f=bar(X_data,GP_FR_mean)  ;
 set(f,'FaceColor','c');                       
 grid on
 grid minor             
 hold on
 y = ylim;

k=temp_Result_ex{1,1}(2)+1;%%%stimulation_Start;
%temp_k=k;
word_cnt_ex=0;
word_cnt_in=0;
zone_mark=0;
early_flag=0;
temp_Result_ex=[];
temp_Result_in=[];
magnitude_zone=[];
area_zone=[];
std_zone=[];
mean_zone=[];
third_zone_Data=[];
            while(k<=Time_limit-40) 
                 cnt_early=1;
                 temp_mag=[];
                  if((bin_p(k,1)==1)&(bin_p(k+1,1)==1))
                  %if(bin_ci(k,1)>0)&&(bin_ci(k+1,1)>0)%excitated start
                       %if(bin_ci(k,1)>4)&&(bin_ci(k+1,1)>4)%excitated start
                       if(bin_ci(k,1)>1)&&(bin_ci(k+1,1)>1)%excitated start with STN col
                              early_flag=1;
                              if(cnt_early==1)
                                  x1 = [k k];                     
                                  zone_mark=zone_mark+1;
                                  zone_start_bin=k;
                                  
                                  
                                  zone_name_start=horzcat(num2str(zone_mark),' zone start', ' bin ',num2str(k));
                                  plot(x1,y,'color','r','Linewidth',1,'DisplayName', zone_name_start)
                                  text(x1(2)-1,y(2),num2str(zone_mark),'Fontsize',12)   
                                  
                              end
                              for kk=k:Time_limit-40                       
                                    if((bin_ci(kk,1)>0)&&(bin_ci(kk+1,1)>0)&&(bin_p(kk,1)==1)&(bin_p(kk+1,1)==1))&&(kk<=Time_limit-40)
                                         disp('continue');
                                         temp_mag=horzcat(temp_mag,GP_FR_mean(1,kk));
                                         
                                         cnt_early=cnt_early+1;
                                    elseif ((bin_ci(kk+1,1)<0)&&(bin_ci(kk+2,1)<0)||(bin_p(kk+1,1)~=1)&(bin_p(kk+2,1)~=1))
                                        x1 = [kk kk];
                                        zone_end_bin=kk;
                                        temp_mag=horzcat(temp_mag,GP_FR_mean(1,kk));
                                        
                                        zone_name_end=horzcat(num2str(zone_mark),' zone end',' bin ',num2str(kk));
                                        plot(x1,y,'color','k','Linewidth',1,'DisplayName', zone_name_end);
                                        text(x1(2)-1,y(2),num2str(zone_mark),'Fontsize',12);  
                                        %temp_Result_ex{fold_cnt,zone_mark}=[zone_start_bin zone_end_bin]; 
                                        word_cnt_ex=word_cnt_ex+1;
                                        temp_Result_ex{1,word_cnt_ex}=[zone_start_bin zone_end_bin];    
                                        magnitude_zone{1,zone_mark}=temp_mag;
                                        area_zone{1,zone_mark}=sum(temp_mag);%*(zone_end_bin-zone_start_bin+1);
                                        std_zone{1,zone_mark}=std(temp_mag);
                                        skew_Zone{1,zone_mark} = skewness(temp_mag);
                                        mean_zone{1,zone_mark} =mean(temp_mag);
                                        if(zone_mark==2)
                                            third_zone_Data{1,1}=temp_mag;
                                        end
                                        break;
                                    end
                              end
                       else%%for inhibition
                         if(length(temp_Result_in)<1)
                            if((bin_ci(k,1)<0)&&(bin_ci(k+1,1)<0))%inhibited start
                               early_flag=0;
                               if(cnt_early==1)
                                  x1 = [k k];                     
                                  zone_mark=zone_mark+1;
                                  zone_start_bin=k;
                                  zone_name_start=horzcat(num2str(zone_mark),' zone start', ' bin ',num2str(k));
                                  plot(x1,y,'color','r','Linewidth',1,'DisplayName', zone_name_start)
                                  text(x1(2)-1,y(2),num2str(zone_mark),'Fontsize',12)                                    
                              end
                              for kk=k:Time_limit -40  
%                                    if(kk==152)
%                                        keyboard;
%                                    end
                                    if((bin_ci(kk,1)<0)&&(bin_ci(kk+1,1)<0)&&(bin_p(kk,1)==1)&(bin_p(kk+1,1)==1))
                                         disp('continue');
                                         temp_mag=horzcat(temp_mag,GP_FR_mean(1,kk));
                                         cnt_early=cnt_early+1;
                                    elseif(((bin_ci(kk+1,1)>0)&&(bin_ci(kk+1,1)>0)||(bin_p(kk+2,1)~=1)&(bin_p(kk+2,1)~=1))) && length(temp_Result_in) < 1
                                        x1 = [kk kk];
                                        zone_end_bin=kk;
                                        temp_mag=horzcat(temp_mag,GP_FR_mean(1,kk));
                                        
                                        zone_name_end=horzcat(num2str(zone_mark),' zone end',' bin ',num2str(kk));
                                        plot(x1,y,'color','k','Linewidth',1,'DisplayName', zone_name_end);
                                        text(x1(2)-1,y(2),num2str(zone_mark),'Fontsize',12);
                                        word_cnt_in=word_cnt_in+1;
                                        %temp_Result_in{fold_cnt,zone_mark}=[zone_start_bin zone_end_bin]; 
                                        temp_Result_in{word_cnt_in}=[zone_start_bin zone_end_bin];
                                        magnitude_zone{1,zone_mark}=temp_mag;
                                        area_zone{1,zone_mark}=sum(temp_mag);%*(zone_end_bin-zone_start_bin+1);
                                        std_zone{1,zone_mark}=std(temp_mag);
                                        skew_Zone{1,zone_mark} = skewness(temp_mag);
                                        mean_zone{1,zone_mark} =mean(temp_mag);
                                        break;
                                        elseif (((bin_ci(kk+1,1)>0)&&(bin_ci(kk+2,1)>0)|| (bin_pp(kk+2,1)>.001)&&(bin_pp(kk+1,1)>.001)||(bin_p(kk+1,1)~=1)&(bin_p(kk+2,1)~=1))) && length(temp_Result_in) >=1 
                                        %elseif (((bin_ci(kk+1,1)>0)&&(bin_ci(kk+2,1)>0)||(bin_p(kk+1,1)~=1)&(bin_p(kk+2,1)~=1))) && length(temp_Result_in) >=1                   
                                        count_inh = 1;
                                         for l = kk+1:kk+4
                                           if (bin_ci(kk+1,1)>0|| bin_p(kk+1,1)~=1)
                                              count_inh = count_inh+1;
                                              if count_inh == 2
                                                  %% take the index kk
                                                  x1 = [kk kk];
                                                   zone_end_bin=kk;
                                                temp_mag=horzcat(temp_mag,GP_FR_mean(1,kk));

                                                zone_name_end=horzcat(num2str(zone_mark),' zone end',' bin ',num2str(kk));
                                                plot(x1,y,'color','k','Linewidth',1,'DisplayName', zone_name_end);
                                                text(x1(2)-1,y(2),num2str(zone_mark),'Fontsize',12);
                                                word_cnt_in=word_cnt_in+1;
                                                %temp_Result_in{fold_cnt,zone_mark}=[zone_start_bin zone_end_bin]; 
                                                temp_Result_in{word_cnt_in}=[zone_start_bin zone_end_bin];
                                                magnitude_zone{1,zone_mark}=temp_mag;
                                                area_zone{1,zone_mark}=sum(temp_mag);%*(zone_end_bin-zone_start_bin+1);
                                                std_zone{1,zone_mark}=std(temp_mag);
                                                skew_Zone{1,zone_mark} = skewness(temp_mag);
                                                mean_zone{1,zone_mark} =mean(temp_mag);
                                                  break
                                              end
                                           end
                                         end
                                          
                                    end
                                    end
                            end%%%end of 1st inhibition detection  
                         else
                                      disp('enter for late inhibition')%%%%%%%%%%%%%%%%%%%%%%%%%%%%%%%%%%%%%%%%%%%%%%%
                                      x1 = [k+1 k+1];                     
                                      zone_mark=zone_mark+1;
                                      zone_start_bin=k;
                                      zone_name_start=horzcat(num2str(zone_mark),' zone start', ' bin ',num2str(k));
                                      plot(x1,y,'color','r','Linewidth',1,'DisplayName', zone_name_start)
                                      text(x1(2)-1,y(2),num2str(zone_mark),'Fontsize',12) 
                             
                                    for kin=k+1:Time_limit-40                      
                                        if(bin_ci(kin,1)<0)&&(bin_ci(kin+1,1)<0)&&(kin<=Time_limit-40)
                                             disp('continue');
                                             temp_mag=horzcat(temp_mag,GP_FR_mean(1,kin));
                                             cnt_early=cnt_early+1;
                                        else
                                            x1 = [kin kin];
                                            zone_end_bin=kin;
                                            temp_mag=horzcat(temp_mag,GP_FR_mean(1,kin));

                                            zone_name_end=horzcat(num2str(zone_mark),' zone end',' bin ',num2str(kin));
                                            plot(x1,y,'color','k','Linewidth',1,'DisplayName', zone_name_end);
                                            text(x1(2)-1,y(2),num2str(zone_mark),'Fontsize',12);
                                            word_cnt_in=word_cnt_in+1;
                                            temp_Result_in{word_cnt_in}=[zone_start_bin zone_end_bin];
                                            magnitude_zone{1,zone_mark}=temp_mag;
                                            area_zone{1,zone_mark}=sum(temp_mag);%*(zone_end_bin-zone_start_bin+1);
                                            std_zone{1,zone_mark}=std(temp_mag);
                                            skew_Zone{1,zone_mark} = skewness(temp_mag);
                                            mean_zone{1,zone_mark} =mean(temp_mag);
                                            break;
                                        end
                                    end 
                                    break;
                                 end
                             end%%%%%%%%%%%%%%%%%%%%%%%%%%%555temp_Result_in
                         end 

                  %%%for increment of k based on length
                  if(cnt_early>1)
                      k=kk+1;
                  else
                      k=k+1;
                  end
            end
                           
                         


%      %%%%%%%%%%%%%%%%%%%%%%%%%%%%%%%%%%%%%%%%%%%%%%%%%%%%%%%%%%%%%%%%%%%%%%%%%%%%
% 
         legend show
         xlabel('TIME')
         ylabel('FR')
         caxis([0, 1]);
%         %myStr = sprintf('basalFR %s basalstd %s',num2str(basal_FR),num2str(basal_FR_std));
%         %title(sprintf('Graph of %s', xls_file));
%         %title(myStr);
% %         sub_dest_path=horzcat(dest_folder,folder_plot_name);
% %         mkdir(sub_dest_path)
% %         dest_path=strcat(sub_dest_path,'\',file_plot_name,'late.png');
% %         saveas(f,dest_path) ;
% dest_path=strcat(dest_folder,'\', num2str(folder_plot_name),'late.png');
%         saveas(f,dest_path) ;


end


function [temp_Result_ex,temp_Result_in,area_zone]=zone_Demarkation(Time_limit,stimulation_Start,GP_FR_mean,bin_ci,bin_p,dest_folder,folder_plot_name,file_plot_name)

            
 f = figure('Position', get(0, 'Screensize'));
 X_data = 1:length(GP_FR_mean);
 %%y_data=ones(1,200);
 f=bar(X_data,GP_FR_mean)  ;
 set(f,'FaceColor','c');                       
 grid on
 grid minor             
 hold on
 y = ylim;

k=stimulation_Start+3;
%temp_k=k;
word_cnt_ex=0;
word_cnt_in=0;
zone_mark=0;
early_flag=0;
temp_Result_ex=[];
temp_Result_in=[];
magnitude_zone=[];
area_zone=[];

            while(k<=Time_limit-40) 
                 cnt_early=1;
                 temp_mag=[];
                  if((bin_p(k,1)==1)&(bin_p(k+1,1)==1))
                  %if(bin_ci(k,1)>0)&&(bin_ci(k+1,1)>0)%excitated start
                       %if(bin_ci(k,1)>4)&&(bin_ci(k+1,1)>4)%excitated start
                       if(bin_ci(k,1)>3)&&(bin_ci(k+1,1)>3)%excitated start with STN col
                              early_flag=1;
                              if(cnt_early==1)
                                  x1 = [k k];                     
                                  zone_mark=zone_mark+1;
                                  zone_start_bin=k;
                                  
                                  
                                  zone_name_start=horzcat(num2str(zone_mark),' zone start', ' bin ',num2str(k));
                                   plot(x1,y,'color','r','Linewidth',1,'DisplayName', zone_name_start)
                                   text(x1(2)-1,y(2),num2str(zone_mark),'Fontsize',12)   
                                  
                              end
                              for kk=k:Time_limit -40                      
                                    %if(bin_ci(kk,1)>0)&&(bin_ci(kk+1,1)>0)
                                    if((bin_ci(kk,1)>0)&&(bin_ci(kk+1,1)>0)&&(bin_p(kk,1)==1)&(bin_p(kk+1,1)==1)) &&(kk<=Time_limit-40)
                                    %if((bin_ci(kk,1)>0)&&(bin_ci(kk+1,1)>0)&&(bin_p(kk,1)==1)&(bin_p(kk+1,1)==1))
                                         disp('continue');
                                         temp_mag=horzcat(temp_mag,GP_FR_mean(1,kk));
                                         
                                         cnt_early=cnt_early+1;
                                    elseif ((bin_ci(kk+1,1)<0)&&(bin_ci(kk+2,1)<0)||(bin_p(kk+1,1)~=1)&(bin_p(kk+2,1)~=1))
                                    %elseif ((bin_ci(kk+1,1)<0)&&(bin_ci(kk+2,1)<0)||(bin_p(kk+1,1)~=1)&(bin_p(kk+2,1)~=1))
                                        x1 = [kk kk];
                                        zone_end_bin=kk;
                                        temp_mag=horzcat(temp_mag,GP_FR_mean(1,kk));
                                        
                                        zone_name_end=horzcat(num2str(zone_mark),' zone end',' bin ',num2str(kk));
                                        plot(x1,y,'color','k','Linewidth',1,'DisplayName', zone_name_end);
                                        text(x1(2)-1,y(2),num2str(zone_mark),'Fontsize',12);  
                                        %%temp_Result_ex{fold_cnt,zone_mark}=[zone_start_bin zone_end_bin]; 
                                        word_cnt_ex=word_cnt_ex+1;
                                        temp_Result_ex{1,word_cnt_ex}=[zone_start_bin zone_end_bin];    
                                        magnitude_zone{1,zone_mark}=temp_mag;
                                        area_zone{1,zone_mark}=sum(temp_mag);%*(zone_end_bin-zone_start_bin+1);
                                        break;
                                    end
                              end
                       else%%for inhibition
                           if((early_flag==1)&(bin_ci(k,1)<0)&&(bin_ci(k+1,1)<0))%inhibited start
                               early_flag=0;
                               if(cnt_early==1)
                                  x1 = [k k];                     
                                  zone_mark=zone_mark+1;
                                  zone_start_bin=k;
                                  zone_name_start=horzcat(num2str(zone_mark),' zone start', ' bin ',num2str(k));
                                  plot(x1,y,'color','r','Linewidth',1,'DisplayName', zone_name_start)
                                  text(x1(2)-1,y(2),num2str(zone_mark),'Fontsize',12)                                    
                              end
                              for kk=k+1:Time_limit-40                      
                                    if(bin_ci(kk,1)<0)&&(bin_ci(kk+1,1)<0)&&(kk<=Time_limit-40)
                                         disp('continue');
                                         temp_mag=horzcat(temp_mag,GP_FR_mean(1,kk));
                                         cnt_early=cnt_early+1;
                                    else
                                        x1 = [kk kk];
                                        zone_end_bin=kk;
                                        temp_mag=horzcat(temp_mag,GP_FR_mean(1,kk));
                                        
                                        zone_name_end=horzcat(num2str(zone_mark),' zone end',' bin ',num2str(kk));
                                        plot(x1,y,'color','k','Linewidth',1,'DisplayName', zone_name_end);
                                        text(x1(2)-1,y(2),num2str(zone_mark),'Fontsize',12);
                                        word_cnt_in=word_cnt_in+1;
                                        %%temp_Result_in{fold_cnt,zone_mark}=[zone_start_bin zone_end_bin]; 
                                        temp_Result_in{1,word_cnt_in}=[zone_start_bin zone_end_bin];
                                        magnitude_zone{1,zone_mark}=temp_mag;
                                        area_zone{1,zone_mark}=sum(temp_mag);%*(zone_end_bin-zone_start_bin+1);
                                        break;
                                    end
                              end  
                           end
                       end
                  end
                  %%%for increment of k based on length
                  if(cnt_early>1)
                      k=kk+1;
                  else
                      k=k+1;
                  end
            end
                           
                         


%      %%%%%%%%%%%%%%%%%%%%%%%%%%%%%%%%%%%%%%%%%%%%%%%%%%%%%%%%%%%%%%%%%%%%%%%%%%%%
% 
        legend show
        xlabel('TIME')
        ylabel('FR')
        caxis([0, 1]);
        %myStr = sprintf('basalFR %s basalstd %s',num2str(basal_FR),num2str(basal_FR_std));
        %title(sprintf('Graph of %s', xls_file));
        %title(myStr);
        sub_dest_path=horzcat(dest_folder,folder_plot_name);
        mkdir(sub_dest_path)
        dest_path=strcat(sub_dest_path,'\', file_plot_name,'early.png');
        saveas(f,dest_path) ;


end
